# Supplementary material for: Harnessing accurate non-homologous end joining for efficient precise deletion in CRISPR/Cas9-mediated genome editing
Source: Genome Biol. 2018 Oct 19;19:170. doi: 10.1186/s13059-018-1518-x (PMC6195759; doi:10.1186/s13059-018-1518-x)
Supplement: Supplementary file 1 — Table S1. The frequencies of accurate NHEJ in repair of Cas9-induced DSBs. Table S2. Top five group I NHEJ events in repair of adjacently paired DSBs induced by paired Cas9-gRNA. Table S3. Most of the + 1 insertions at repair junctions are templated insertions. Table S4. The effect of accurate NHEJ on the frequency of out-of-frame and in-fame editing. Table S5. Sequence information on gRNAs, primers, and genome editing target sites. (XLSX 216 kb) [file 13059_2018_1518_MOESM1_ESM.xlsx]

## Sheet: Table S1 Accurate NHEJ
Table S1. The frequencies of accurate NHEJ in repair of Cas9-induced DSBs
#	Genome sites	Distance	Orientation	Group I	Accurate	I-Del	I-Ins	I-InDel	Edited	Total	Edited%	Accurate%	I-Del%	I-Ins%	I-InDel%	Group I%	Cell lines
1	hAAVS1#1	66	W/C	230936	207796	19248	1293	2599	281614	679416	41.4494	89.9799	8.33478	0.559895	1.12542	82.0044	HEK293
2	hAAVS1#2	46	W/C	284802	247984	32250	369	4199	339679	571048	59.4834	87.0724	11.3237	0.129564	1.47436	83.8445	HEK293
3	hATM#1	92	C/C	453564	39224	36367	372210	5763	510201	869407	58.6838	8.64795	8.01805	82.0634	1.2706	88.8991	U2OS
4	hATM#2	50	C/C	2424	1713	444	220	47	36727	562617	6.52789	70.6683	18.3168	9.07591	1.93894	6.60005	HEK293
5	hATM#3	64	C/W	34282	29910	1032	2554	786	45537	426657	10.673	87.247	3.01033	7.44997	2.29275	75.2838	HEK293
6	hHBB#1	65	C/W	364255	14668	26308	295508	27771	542093	965498	56.1465	4.02685	7.22241	81.1267	7.62405	67.1942	HEK293
7	hHBB#2	95	C/C	233694	78486	21472	125121	8615	337255	844498	39.9356	33.5849	9.18808	53.5405	3.68644	69.293	HEK293
8	hHBB#3	90	C/W	338933	107536	24848	178448	28101	522760	781372	66.9028	31.7278	7.33124	52.6499	8.29102	64.8353	HEK293
9	hHBB#4	97	C/W	528470	25301	12400	461736	29033	612062	1007600	60.7445	4.78759	2.3464	87.3722	5.49378	86.3426	HEK293
10	hHBB#5	127	C/C	317717	242520	17158	52869	5170	378709	984198	38.4789	76.3321	5.4004	16.6403	1.62723	83.8948	HEK293
11	hHBB#6	122	C/W	419382	275605	20996	112637	10144	570241	1032034	55.2541	65.7169	5.00641	26.8579	2.4188	73.5447	HEK293
12	hHPRT#1	33	W/W	74903	60522	12130	513	1738	136667	672413	20.3249	80.8005	16.1943	0.684886	2.32033	54.8069	HEK293
13	hHPRT#10	102	W/W	28846	19643	6634	1372	1197	97774	837601	11.6731	68.0961	22.998	4.75629	4.14962	29.5027	HEK293
14	hHPRT#11	37	W/C	8545	7456	731	184	174	26445	140884	18.7708	87.2557	8.55471	2.15331	2.03628	32.3123	U2OS
15	hHPRT#12	44	C/C	28929	21441	2558	4397	533	33928	322678	10.5145	74.1159	8.84234	15.1993	1.84244	85.2659	U2OS
16	hHPRT#2	48	W/W	105988	22251	59332	10710	13695	117390	647822	18.1207	20.9939	55.9799	10.1049	12.9213	90.2871	HEK293
17	hHPRT#3	65	W/W	10341	9580	466	136	159	75617	502791	15.0394	92.6409	4.50633	1.31515	1.53757	13.6755	HEK293
18	hHPRT#4	85	W/W	26436	19767	5619	198	852	97673	586920	16.6416	74.773	21.2551	0.748979	3.22288	27.0658	HEK293
19	hHPRT#5	106	W/W	82477	74581	4887	965	2044	138554	714431	19.3936	90.4264	5.92529	1.17002	2.47827	59.527	HEK293
20	hHPRT#6	27	W/W	81307	70934	7967	1004	1402	114409	674179	16.9701	87.2422	9.79866	1.23483	1.72433	71.067	HEK293
21	hHPRT#7	44	W/W	30706	22469	6730	590	917	133154	813499	16.3681	73.1746	21.9175	1.92145	2.98639	23.0605	HEK293
22	hHPRT#8	64	W/W	53122	41300	8797	903	2122	151151	939825	16.0829	77.7456	16.56	1.69986	3.99458	35.145	HEK293
23	hHPRT#9	85	W/W	99779	87620	7792	169	4198	161117	841364	19.1495	87.8141	7.80926	0.169374	4.2073	61.9295	HEK293
24	hp53#1	70	C/W	11030	2248	1376	5969	1437	42075	581275	7.2384	20.3808	12.4751	54.116	13.0281	26.2151	HEK293
25	hp53#2	44	W/W	145010	100756	9889	31127	3238	206744	1413856	14.6227	69.4821	6.81953	21.4654	2.23295	70.1399	HEK293
26	hp53#3	34	W/C	264546	248802	10019	364	5361	275544	1589155	17.339	94.0487	3.78724	0.137594	2.02649	96.0086	HEK293
27	m53BP1	39	W/C	99357	85963	11250	1484	660	124084	161927	76.6296	86.5193	11.3228	1.4936	0.664271	80.0724	mouse embryonic stem cells
28	mArtemis	35	W/W	83994	57414	6873	17259	2448	113463	168600	67.2972	68.3549	8.18273	20.5479	2.91449	74.0277	mouse embryonic stem cells
29	mATM	47	W/W	95480	17629	20026	52127	5698	127926	240555	53.1795	18.4636	20.974	54.5947	5.96774	74.6369	mouse embryonic stem cells
30	mATR	46	W/W	5022	452	660	3701	209	10843	26559	40.8261	9.0004	13.1422	73.6957	4.16169	46.3156	mouse embryonic stem cells
31	mBGN#1	44	C/C	217712	25674	48585	117704	25749	340072	593971	57.254	11.7926	22.3162	54.0641	11.8271	64.0194	mouse embryonic stem cells
32	mBGN#10	61	W/W	241155	170319	57719	639	12478	497260	1883047	26.4072	70.6264	23.9344	0.264975	5.17427	48.4968	mouse embryonic stem cells
33	mBGN#11	85	W/W	138332	62919	69046	2617	3750	362739	1573750	23.0493	45.4841	49.9133	1.89183	2.71087	38.1354	mouse embryonic stem cells
34	mBGN#12	100	W/W	152671	108853	33190	1431	9197	301344	1350391	22.3153	71.2991	21.7396	0.93731	6.02406	50.6634	mouse embryonic stem cells
35	mBGN#2	39	C/W	247473	10924	124758	93984	17807	405254	942376	43.0034	4.41422	50.4128	37.9775	7.19553	61.0661	mouse embryonic stem cells
36	mBGN#3	51	W/C	137406	52306	57953	1165	25982	296426	711079	41.6868	38.0668	42.1765	0.847852	18.9089	46.3542	mouse embryonic stem cells
37	mBGN#4	133	W/W	60809	17673	29322	2768	11046	166432	462750	35.9659	29.0631	48.2198	4.55196	18.1651	36.5368	mouse embryonic stem cells
38	mBGN#5	148	W/W	58630	7612	41576	1496	7946	133758	401906	33.2809	12.9831	70.9125	2.55159	13.5528	43.8329	mouse embryonic stem cells
39	mBGN#6	37	W/W	193165	85943	99569	1676	5977	401669	1621343	24.7738	44.492	51.5461	0.867652	3.09425	48.0906	mouse embryonic stem cells
40	mBGN#7	46	W/W	188690	88683	81855	11616	6532	268863	873946	30.7643	46.9993	43.3807	6.15613	3.46176	70.1807	mouse embryonic stem cells
41	mBGN#8	52	W/W	230627	71820	124006	616	34185	533072	2237632	23.823	31.1412	53.7691	0.267098	14.8226	43.2638	mouse embryonic stem cells
42	mBGN#9	46	W/W	218413	111357	85115	1090	20851	470961	1666940	28.253	50.9846	38.9697	0.499055	9.54659	46.376	mouse embryonic stem cells
43	mCola1#1	75	C/C	31073	19510	8044	2622	897	42350	262155	16.1546	62.7876	25.8874	8.43819	2.88675	73.3719	mouse embryonic stem cells
44	mCola1#2	85	C/C	39284	13427	13791	9441	2625	66363	630366	10.5277	34.1793	35.1059	24.0327	6.68211	59.1956	mouse embryonic stem cells
45	mCola1#3	65	W/C	12730	5222	3168	73	4267	23575	178767	13.1876	41.0212	24.8861	0.573449	33.5192	53.9979	mouse embryonic stem cells
46	mCola1#4	77	W/C	34985	24885	8366	235	1499	52770	304855	17.3099	71.1305	23.9131	0.671716	4.28469	66.2971	mouse embryonic stem cells
47	mCola1#5	87	W/C	10939	8200	1961	141	637	23792	241205	9.86381	74.9611	17.9267	1.28897	5.8232	45.9776	mouse embryonic stem cells
48	mCola1#6	78	C/W	85700	18206	21919	38585	6990	360458	1819112	19.8151	21.2439	25.5764	45.0233	8.15636	23.7753	mouse embryonic stem cells
49	mKu80	23	W/C	523378	412362	59124	2574	49318	759033	1166683	65.0591	78.7886	11.2966	0.491805	9.42302	68.9533	mouse embryonic stem cells
50	mLDHA	57	W/W	89151	52222	27456	4974	4499	176599	1419507	12.4409	58.577	30.7972	5.5793	5.04649	50.4822	mouse embryonic stem cells
51	mMCM8	55	W/W	305326	217926	73911	975	12514	539652	1201971	44.8973	71.3749	24.2072	0.319331	4.09857	56.5783	mouse embryonic stem cells
52	mMDC1#1	77	C/C	16336	9717	3642	1777	1200	36383	164965	22.055	59.4821	22.2943	10.8778	7.34574	44.9001	mouse embryonic stem cells
53	mMDC1#2	52	C/W	268576	119923	119983	18836	9834	409246	721267	56.7399	44.6514	44.6738	7.01328	3.66153	65.627	mouse embryonic stem cells
54	mMDC1#3	63	C/W	5840	519	1558	3162	601	11894	49371	24.0911	8.88699	26.6781	54.1438	10.2911	49.1004	mouse embryonic stem cells
55	mMDC1#4	83	W/C	8842	6316	2251	50	225	20763	69718	29.7814	71.4318	25.458	0.565483	2.54467	42.5854	mouse embryonic stem cells
56	mMDC1#5	69	W/W	13589	5817	2331	4057	1384	20352	62912	32.3499	42.8067	17.1536	29.855	10.1847	66.7699	mouse embryonic stem cells
57	mNBS1#1	57	C/C	58023	15898	16637	20101	5387	84797	94054	90.1578	27.3995	28.6731	34.6432	9.28425	68.4258	mouse embryonic stem cells
58	mNBS1#2	63	W/C	9586	7008	2181	103	294	19382	23665	81.9015	73.1066	22.7519	1.07448	3.06697	49.4583	mouse embryonic stem cells
59	mPIF1	37	C/C	26738	12691	3901	1052	9094	35374	135092	26.1851	47.4643	14.5897	3.93448	34.0115	75.5866	mouse embryonic stem cells
60	mPOLQ#1	56	C/C	195646	134888	50731	4170	5857	362107	949787	38.1251	68.9449	25.93	2.1314	2.99367	54.0299	mouse embryonic stem cells
61	mPOLQ#2	48	C/W	7469	1	6246	112	1110	409390	1486160	27.5468	0.0133887	83.6257	1.49953	14.8614	1.82442	mouse embryonic stem cells
62	mPOLQ#3	46	C/C	22992	0	20436	145	2411	923268	1801427	51.252	0	88.8831	0.630654	10.4863	2.49028	mouse embryonic stem cells
63	mRad52#1	49	C/W	570809	31635	121671	241353	176150	943453	1782805	52.9196	5.54213	21.3155	42.2826	30.8597	60.5021	mouse embryonic stem cells
64	mRad52#2	52	C/W	265471	14437	79240	139971	31823	784577	1781027	44.0519	5.43826	29.8488	52.7255	11.9874	33.8362	mouse embryonic stem cells
65	mRad52#3	55	C/W	298854	30594	85390	162986	19884	679347	1314492	51.6813	10.2371	28.5725	54.537	6.65342	43.9914	mouse embryonic stem cells
66	mRosa26#1	33	W/W	183220	47276	111743	8747	15454	180636	905223	19.9549	25.8029	60.9884	4.77404	8.43467	101.431	mouse embryonic stem cells
67	mRosa26#2	1439	W/W	228690	49731	136457	36956	5546	–	–	–	21.746	59.669	16.1599	2.42512	–	mouse embryonic stem cells
68	mRosa26#3	59	C/W	739887	402099	155595	92996	89197	1291131	2288977	56.4065	54.346	21.0296	12.5689	12.0555	57.3053	mouse embryonic stem cells
69	msGEJ#1	84	W/W	33882	21263	6535	887	5197	63579	97749	65.0431	62.756	19.2875	2.61791	15.3385	53.2912	mouse embryonic stem cells
70	msGEJ#2	89	W/C	240592	195520	38743	1396	4933	314462	417158	75.382	81.2662	16.1032	0.580235	2.05036	76.5091	mouse embryonic stem cells
71	msGEJ#3	76	C/W	20502	4097	7658	8698	49	25328	26663	94.9931	19.9834	37.3525	42.4251	0.239001	80.946	mouse embryonic stem cells

## Sheet: Table S2 Top 5 GroupI events
Table S2. Top 5 Group I NHEJ events in repair of adjacently paired DSBs induced by paired Cas9-gRNA. Note: PAMs are indicated in red and underlined, accurate NHEJ in blue and insertions in red.
#	Genome sites	Target DNA Sequence	Indel Type	% (vs.Group I)	Reads				Group I				Orientation	Distance
					1	2	3	Total	1	2	3	Total
1	mATR	AAAAGAAATGCAGTGGGTGAGGTTATG | GAATGGCCAGTGGTTGTTAGTCGGTTTTTAAGCCGATTGGATGAAC | ATATGGGATGTTTACAGCCAGCTCCTTT	Template	–	–				5022				W/W	46
		AAAAGAAATGCAGTGGGTGAGGTTATG | ---------------------------------------------C | ATATGGGATGTTTACAGCCAGCTCCTTT	templated ins0/1	72.0231	3617
		AAAAGAAATGCAGTGGGTGAGGTTATG | ---------------------------------------------- | ATATGGGATGTTTACAGCCAGCTCCTTT	accurate	9.0004	452
		AAAAGAAATGCAGTGGGTGAGGT---- | ---------------------------------------------- | -TATGGGATGTTTACAGCCAGCTCCTTT	del4/1	2.74791	138
		AAAAGAAATGCAG-------------- | ---------------------------------------------- | ---TGGGATGTTTACAGCCAGCTCCTTT	del14/3	1.91159	96
		AAAAGAAATGCAGTGGGTGAGGTT--- | ---------------------------------------------- | ATATGGGATGTTTACAGCCAGCTCCTTT	del3/0	1.79211	90
2	mArtemis	GATGAGCTCCTTCCAGGGACAGA | TGGCGGAGTATCCAACCATCTCCATTGACCGCTTC | GACAGGGAGAACCTGAAAGCC	Template	–	–				83994				W/W	35
		GATGAGCTCCTTCCAGGGACAGA | ----------------------------------- | GACAGGGAGAACCTGAAAGCC	accurate	68.3549	57414
		GATGAGCTCCTTCCAGGGACAGA | ----------------------------------C | GACAGGGAGAACCTGAAAGCC	templated ins0/1	18.2168	15301
		GATGAGCTCCTTCCAGG------ | ----------------------------------- | GACAGGGAGAACCTGAAAGCC	del6/0	2.87044	2411
		GATGAGCTCCTTCCAGGGACA-- | ----------------------------------- | GACAGGGAGAACCTGAAAGCC	del2/0	1.67393	1406
		GATGAGCTCCTTC---------- | ----------------------------------- | --CAGGGAGAACCTGAAAGCC	del10/2	0.747672	628
3	mNBS1#1	GGAGGTGGAGAAGCCAGGC | TGATGGCAGAAGACGACGAAGAGGAACAGAGCTTCTTTTCAGCTCCCGGAACCTGCG | TTGTTGATGTAGGAATAACGA	Template	–	–				57682				C/C	57
		GGAGGTGGAGAAGCCAGGC | T-------------------------------------------------------- | TTGTTGATGTAGGAATAACGA	templated ins1/0	31.8713	18384
		GGAGGTGGAGAAGCCAGGC | --------------------------------------------------------- | TTGTTGATGTAGGAATAACGA	accurate	27.5615	15898
		GGAGGTGGAGAAGCCAG-- | --------------------------------------------------------- | TTGTTGATGTAGGAATAACGA	del2/0	3.86082	2227
		GGAGGTGGAGAAGCC---- | --------------------------------------------------------- | TTGTTGATGTAGGAATAACGA	del4/0	2.75996	1592
		GGAGGTGGAGAAGCCAGGC | --------------------------------------------------------- | -TGTTGATGTAGGAATAACGA	del0/1	2.32308	1340
4	mNBS1#2	TTTTGGCCGGCGTGGAGTACGT | TGTTGGGAGGAAAAACTGTGGCATTCTGATTGAAAATGATCAGTCAATCAGTCGAAACCATGC | TGTCTTAACAGTAAACTTCCCTGT	Template	–	–				9586				W/C	63
		TTTTGGCCGGCGTGGAGTACGT | --------------------------------------------------------------- | TGTCTTAACAGTAAACTTCCCTGT	accurate	73.1066	7008
		TTTTGGCCGGCGTGGAGTACG- | --------------------------------------------------------------- | TGTCTTAACAGTAAACTTCCCTGT	del1/0	11.3186	1085
		TTTTGGCCGGCGTGGAGTAC-- | --------------------------------------------------------------- | CGTCTTAACAGTAAACTTCCCTGT	del2/1ins0/1	4.37096	419
		TTTTGGCCGGCGTGGAGTA--- | --------------------------------------------------------------- | TGTCTTAACAGTAAACTTCCCTGT	del3/0	1.68996	162
		TTTTGGCCGGCGTGGA------ | --------------------------------------------------------------- | -GTCTTAACAGTAAACTTCCCTGT	del6/1	0.980597	94
5	m53BP1	GCCAGGTTCTGGAAGAAGA | TGCAGGCTCTCACTTCAGCGTGCTATCTCGACACCTTCC | TAATCTGCAGATGCACAA	Template	–	–				99357				W/C	39
		GCCAGGTTCTGGAAGAAGA | --------------------------------------- | TAATCTGCAGATGCACAAA	accurate	86.5193	85963
		GCCAGGTTCTGGAAGAAGA | --------------------------------------- | -AATCTGCAGATGCACAAA	del0/1	2.00187	1989
		GCCAGGTTCTGGA------ | --------------------------------------- | --------AGATGCACAAA	del6/8	1.23494	1227
		GCCAGGT------------ | --------------------------------------- | ---TCTGCAGATGCACAAA	del12/3	1.11618	1109
		GCCAGGTTCTGGAAGAAGA | T-------------------------------------- | TAATCTGCAGATGCACAAA	templated ins1/0	0.959167	953
6	mPIF1	GAGCTGAGTCCTGGA | GGGCAACCTCGCAAGCGCCAGGCCCTGCGCGCCGCAG | AGCTGAGCCTAGGTCGAA	Template	–	–				960894
		GAGCTGAGTCCTGGA | ------------------------------------- | AGCTGAGCCTAGGTCGAA	accurate	61.0619	586740								C/C	37
		GAGCTGAGTCCTGGA | G------------------------------------ | AGCTGAGCCTAGGTCGAA	templated ins1/0	22.8488	219553
		GAGCTGAGTCCTGG- | ------------------------------------- | AGCTGAGCCTAGGTCGAA	del1/0	4.56887	43902
		GAGCTGAGTCCTGGA | GG----------------------------------- | AGCTGAGCCTAGGTCGAA	templated ins2/0	4.12095	39598
		GAGCTGAGTCCTGGA | G------------------------------------ | -GCTGAGCCTAGGTCGAA	del0/1 templated ins1/0	1.78885	17189
7	mMCM8	TTATAGAGGCAGAGGTTTTGG | ACGAGGAAGATTCCAAAGCTGGAAAAGAGGAAGAGGTGGTGGGAACTTCTCAGGA | AGGTGGAGAGAAAGAGAAAA	Template	–	–				305326				W/W	55
		TTATAGAGGCAGAGGTTTTGG | ------------------------------------------------------- | AGGTGGAGAGAAAGAGAAAA	accurate	71.3749	217926
		TTATAGAGGCAG--------- | ------------------------------------------------------- | AGGTGGAGAGAAAGAGAAAA	del9/0	9.14596	27925
		TTATAGAGGCAGAGGTTTTG- | ------------------------------------------------------- | AGGTGGAGAGAAAGAGAAAA	del1/0	2.47309	7551
		TTATAGAGGCAGAGGTTTT-- | ------------------------------------------------------- | -GGTGGAGAGAAAGAGAAAA	del2/1	2.08793	6375
		TTATAGAGGCAGAGGTTTTGG | A------------------------------------------------------ | AGGTGGAGAGAAAGAGAAAA	templated ins1/0	1.18038	3604
8	hATM#1	TCCTGCAAGTTTACCTAAC | TGTGAGCTGTCTCCATTACTGATGATACTATCTCAGCTTCTACCCCAACAGCGACATGGGGAACGTACACCATATGTGTTACGATGCCTTAC | GGAAGTTGCATT	Template	–	–				453564				C/C	92
		TCCTGCAAGTTTACCTAAC | T------------------------------------------------------------------------------------------- | GGAAGTTGCATT	templated ins1/0	80.4477	364882
		TCCTGCAAGTTTACCTAAC | -------------------------------------------------------------------------------------------- | GGAAGTTGCATT	accurate	8.64795	39224
		TCCTGC------------- | -------------------------------------------------------------------------------------------- | --AAGTTGCATT	del13/2	2.06145	9350
		TCCTGCAAGTTTACCTAAC | -------------------------------------------------------------------------------------------- | -GAAGTTGCATT	del0/1	1.12906	5121
		TCC---------------- | -------------------------------------------------------------------------------------------- | ------TGCATT	del16/6	0.776076	3520
9	mMDC1#2	GATCATGGAAAGCACCCAGG | TGATTGACTGGGATGCTGAAGAAGAGGAAGAGACAGAACTATCCAGTGGCTC | CTTGGGGTATAGTGTGGAG	Template	–	–				268576				C/W	52
		GATCATGGAAAGCACCCAGG | ---------------------------------------------------- | CTTGGGGTATAGTGTGGAG	accurate	44.6514	119923
		GATCATGGAAAGCACCCA-- | ---------------------------------------------------- | -----GGTATAGTGTGGAG	del2/5	17.5835	47225
		GATCATGGAAAGCACCCA-- | ---------------------------------------------------- | ---GGGGTATAGTGTGGAG	del2/3	11.5967	31146
		GATCATGGAAAGCACCCAGG | T--------------------------------------------------- | CTTGGGGTATAGTGTGGAG	templated ins1/0	4.36785	11731
		GATCATGGAAAGCACCCA-- | ---------------------------------------------------- | ----GGGTATAGTGTGGAG	del2/4	3.72185	9996
10	mMDC1#5	TACAGATCATGGAAAGCA | CCCAGGTGATTGACTGGGATGCTGAAGAAGAGGAAGAGACAGAACTATCCAGTGGCTCCTTGGGGTATA | GTGTGGAGCCTATAGGGC	Template	–	–				13589				W/W	69
		TACAGATCATGGAAAGCA | --------------------------------------------------------------------- | GTGTGGAGCCTATAGGGC	accurate	42.8067	5817
		TACAGATCATGGAAAGCA | --------------------------------------------------------------------A | GTGTGGAGCCTATAGGGC	templated ins0/1	27.7136	3766
		TACAGATCA--------- | --------------------------------------------------------------------- | ---TGGAGCCTATAGGGC	del9/3	5.60748	762
		TACAGATCATGGAAAGCA | -------------------------------------------------------------------TA | GTGTGGAGCCTATAGGGC	templated ins0/2	5.59276	760
		TACAGATCATGGAA---- | --------------------------------------------------------------------- | ------AGCCTATAGGGC	del4/6	1.40555	191
11	mMDC1#4	AGATCATGGAAAGCA | CCCAGGTGATTGACTGGGATGCTGAAGAAGAGGAAGAGACAGAACTATCCAGTGGCTCCTTGGGGTATAGTGTGGAGCCTATA | GGGCAGCTACGTCTCTTCAGTGGAACTCA	Template	–	–				8842				W/C	83
		AGATCATGGAAAGCA | ----------------------------------------------------------------------------------- | GGGCAGCTACGTCTCTTCAGTGGAACTCA	accurate	71.4318	6316
		AGATCATGGAAAGC- | ----------------------------------------------------------------------------------- | GGGCAGCTACGTCTCTTCAGTGGAACTCA	del1/0	7.24949	641
		AGATCATGGAAA--- | ----------------------------------------------------------------------------------- | --GCAGCTACGTCTCTTCAGTGGAACTCA	del3/2	2.66908	236
		AGATCATGGAA---- | ----------------------------------------------------------------------------------- | ----AGCTACGTCTCTTCAGTGGAACTCA	del4/4	2.52205	223
		AGA------------ | ----------------------------------------------------------------------------------- | --------------------------TCA	del12/26	1.32323	117
12	mMDC1#3	ATGGAAAGCACCCAGG | TGATTGACTGGGATGCTGAAGAAGAGGAAGAGACAGAACTATCCAGTGGCTCCTTGGGGTATA | GTGTGGAGCCTATAGGG	Template	–	–				5840				C/W	63
		ATGGAAAGCACCCAGG | --------------------------------------------------------------A | GTGTGGAGCCTATAGGG	templated ins0/1	35.839	2093
		ATGGAAAGCACCCAGG | T-------------------------------------------------------------A | GTGTGGAGCCTATAGGG	templated ins1/1	11.6096	678
		ATGGAAAGCACCCAGG | --------------------------------------------------------------- | GTGTGGAGCCTATAGGG	accurate	8.88699	519
		ATGGAAAGCACCCA-- | --------------------------------------------------------------- | ----GGAGCCTATAGGG	del2/4	3.92123	229
		ATGGAAAGCACCCAGG | T-------------------------------------------------------------- | GTGTGGAGCCTATAGGG	templated ins1/0	3.63014	212
13	mMDC1#1	TGGAAAGCACCCAGG | TGATTGACTGGGATGCTGAAGAAGAGGAAGAGACAGAACTATCCAGTGGCTCCTTGGGGTATAGTGTGGAGCCTATA | GGGCAGCTACGTCTCT	Template	–	–				16336				C/C	77
		TGGAAAGCACCCAGG | ----------------------------------------------------------------------------- | GGGCAGCTACGTCTCT	accurate	59.4821	9717
		TGGAAAGCACCCAGG | T---------------------------------------------------------------------------- | GGGCAGCTACGTCTCT	templated ins1/0	9.68413	1582
		TGGAAAGCACCC--- | ----------------------------------------------------------------------------A | GGGCAGCTACGTCTCT	del3/0 templated ins0/1	4.45029	727
		TGGAAAGCACC---- | ----------------------------------------------------------------------------- | ---CAGCTACGTCTCT	del4/3	4.3095	704
		TGGAAAGCACCCA-- | ----------------------------------------------------------------------------- | -GGCAGCTACGTCTCT	del2/1	3.06072	500
14	mATM	AAACAGAATTTCGCTTAGC | TGGAGGCTTAAATTTACCCAAAATAATAGATTGTGTGGGTTCTGATG | GCAAGGAAAGGAGACAGCT	Template	–	–				95480				W/W	47
		AAACAGAATTTCGCTTAGC | ---------------------------------------------TG | GCAAGGAAAGGAGACAGCT	templated ins0/2	37.6634	35961
		AAACAGAATTTCGCTTAGC | ----------------------------------------------- | GCAAGGAAAGGAGACAGCT	accurate	18.4636	17629
		AAACAGAATTTCGCTTAGC | ----------------------------------------------G | GCAAGGAAAGGAGACAGCT	templated ins0/1	15.0524	14372
		AAACAGAATTTCGCTTA-- | ----------------------------------------------- | GCAAGGAAAGGAGACAGCT	del2/0	7.7346	7385
		AAACAGAATTTC------- | ----------------------------------------------- | GCAAGGAAAGGAGACAGCT	del7/0	5.45873	5212
15	mKu80	GTGTGGATGTGGGGGTTG | CCATGGGTAACTCCTTTCCTGGT | GAAGAATCTCCAATT	Template	–	–				523378				W/C	23
		GTGTGGATGTGGGGGTTG | ----------------------- | GAAGAATCTCCAATT	accurate	78.7886	412362
		GTGTGGATGTGGGGGTT- | ----------------------- | GAAGAATCTCCAATT	del1/0	4.31772	22598
		GTGTGGATGTGGGGGT-- | ----------------------- | GAAGAATCTCCAATT	del2/0	0.819484	4289
		GTGTGGATGTGGGG---- | ----------------------- | GAAGAATCTCCAATT	del4/0	0.487793	2553
		GTGTGGATGTGGGGGT-- | ----------------------- | -----ATCTCCAATT	del2/5	0.456649	2390
16	mPOLQ#1	TCATCGTCCGGCTCCGACA | CGTTCTCGGGAGATGGTGATAGCTTTGTTAGCCCTCAGCTCCGGTGTGGACCGGTG | CTGAGTCCACCTCCGGGG	Template	–	–				195646
		TCATCGTCCGGCTCCGACA | -------------------------------------------------------- | CTGAGTCCACCTCCGGGG	accurate	68.9449	134888								C/C	56
		TCATC-------------- | -------------------------------------------------------- | ----GTCCACCTCCGGGG	del14/4	5.51302	10786
		TCATCGTCCGG-------- | -------------------------------------------------------- | ----------CTCCGGGG	del8/10	3.55949	6964
		TCATCGTCC---------- | -------------------------------------------------------- | ----------------GG	del10/16	1.03299	2021
		TCATCG------------- | -------------------------------------------------------- | -----------TCCGGGG	del13/11	0.944052	1847
17	msGEJ#1	CGACCTGCAGCCCAAGCTCT | AGCCGGACTCAGATCTCGAGCTCAAGCTTCGAATTCATTACCCTGTTATCCCTAACCGCCGCCACCATGGATTACCCTGTTATC | CCTAGGATCCATCCTTC	Template	–	–				33882				W/W	84
		CGACCTGCAGCCCAAGCTCT | ------------------------------------------------------------------------------------ | CCTAGGATCCATCCTTC	accurate	62.756	21263
		CGACCTGCAGCCCAAGCTCT | -----------------------------------------------------------------------------------C | CCTAGGATCCATCCTTC	templated ins0/1	7.40216	2508
		CGACCTGCAGCCCAAGCTC- | ------------------------------------------------------------------------------------ | CCTAGGATCCATCCTTC	del1/0	2.90715	985
		CGACCTGCAGCCCAAGCT-- | ------------------------------------------------------------------------------------ | -CTAGGATCCATCCTTC	del2/1	2.9042	984
		CGACCTGCAGCCCAAG---- | ------------------------------------------------------------------------------------ | -CTAGGATCCATCCTTC	del4/1	2.34933	796
18	msGEJ#2	TGCAGCCCAAGCTCT | AGCCGGACTCAGATCTCGAGCTCAAGCTTCGAATTCATTACCCTGTTATCCCTAACCGCCGCCACCATGGATTACCCTGTTATCCCTAG | GATCCATCCTTCACATGA	Template	–	–				240592				W/C	89
		TGCAGCCCAAGCTCT | ----------------------------------------------------------------------------------------- | GATCCATCCTTCACATGA	accurate	81.2662	195520
		TGCAGCCCAAGC--- | ----------------------------------------------------------------------------------------- | --TCCATCCTTCACATGA	del3/2	2.08527	5017
		TGCAGCCCAAGCTC- | ----------------------------------------------------------------------------------------- | GATCCATCCTTCACATGA	del1/0	1.09314	2630
		TGCAGC--------- | ----------------------------------------------------------------------------------------- | ---CCATCCTTCACATGA	del9/3	0.92023	2214
		TGCAGCCCAA----- | ----------------------------------------------------------------------------------------- | GATCCATCCTTCACATGA	del5/0	0.606836	1460
19	mCola1#4	TTTCTTCCCAGGCATCACCAG | TCTTGGGACTCTTCCTGGCTAGACCCTATCTCCTCCCATCCTCACAGGGTCCATCCTTCTGAACTCAGCATCCGAGC | TGTACCTGGCCACTGCTCGCTT	Template		–				34985			34985	W/C	77
		TTTCTTCCCAGGCATCACCAG | ----------------------------------------------------------------------------- | TGTACCTGGCCACTGCTCGCTT	accurate	71.1305	24885			24885
		TTTCTTCCCAGGCATC----- | ----------------------------------------------------------------------------- | ---ACCTGGCCACTGCTCGCTT	del5/3	6.39417	2237			2237
		TTTCTTCCCAGGCATCACCA- | ----------------------------------------------------------------------------- | -GTACCTGGCCACTGCTCGCTT	del1/1	4.38474	1534			1534
		TTTCTTCCCAGGCATCACCAG | ----------------------------------------------------------------------------- | -GTACCTGGCCACTGCTCGCTT	del0/1	4.11891	1441			1441
		TTTCTTCCCAGGCATCACC-- | ----------------------------------------------------------------------------- | TGTACCTGGCCACTGCTCGCTT	del2/0	1.56924	549			549
20	mCola1#5	TTTCTTCCCAGGCATCACCAG | TCTTGGGACTCTTCCTGGCTAGACCCTATCTCCTCCCATCCTCACAGGGTCCATCCTTCTGAACTCAGCATCCGAGCTGTACCTGGC | CACTGCTCGCTT	Template		–				10939			10939	W/C	87
		TTTCTTCCCAGGCATCACCAG | --------------------------------------------------------------------------------------- | CACTGCTCGCTT	accurate	74.9611	8200			8200
		TTTCTTCCCAGGCAT------ | --------------------------------------------------------------------------------------- | CACTGCTCGCTT	del6/0	7.59667	831			831
		TTTCTTCCCAG---------- | --------------------------------------------------------------------------------------- | ----GCTCGCTT	del10/4	1.01472	111			111
		TTTCTTCCCAGGCATCACCAG | --------------------------------------------------------------------------------------- | -ACTGCTCGCTT	del0/1	0.959868	105			105
		TTTCTTCCCAGGCATCAC--- | --------------------------------------------------------------------------------------- | CACTGCTCGCTT	del3/0	0.831886	91			91
21	mCola1#3	TTTCTTCCCAGGCATCACCAGTCTTGGGACTCT | TCCTGGCTAGACCCTATCTCCTCCCATCCTCACAGGGTCCATCCTTCTGAACTCAGCATCCGAGC | TGTACCTGGCCACTGCTCGCTT	Template		–				12730			12730	W/C	65
		TTTCTTCCCAGGCATCACCAGTCTTGGGACTCT | ----------------------------------------------------------------- | TGTACCTGGCCACTGCTCGCTT	accurate	41.0212	5222			5222
		TTTCTTCCCAGGCATCACCAGTCTTGGGACTC- | ----------------------------------------------------------------- | TGTACCTGGCCACTGCTCGCTT	del1/0	28.9238	3682			3682
		TTTCTTCCCAGGCATCACCAGTCT--------- | ----------------------------------------------------------------- | ------TGGCCACTGCTCGCTT	del9/6	3.29144	419			419
		TTTCTTCCCAGGCATCACCAGTCTTGGG----- | ----------------------------------------------------------------- | ---ACCTGGCCACTGCTCGCTT	del5/3	3.26787	416			416
		TTTCTTCCCAGGCATCACCAGTCTTGGGA---- | ----------------------------------------------------------------- | -----CTGGCCACTGCTCGCTT	del4/5	1.53967	196			196
22	mCola1#1	TTTCTTCCCAGGCATCACCAGTC | TTGGGACTCTTCCTGGCTAGACCCTATCTCCTCCCATCCTCACAGGGTCCATCCTTCTGAACTCAGCATCCGAGC | TGTACCTGGCCACTGCTCGCTT	Template		–				31073			31073	C/C	75
		TTTCTTCCCAGGCATCACCAGTC | ----------------------------------------------------------------------------| TGTACCTGGCCACTGCTCGCTT	accurate	62.7876	19510			19510
		TTTCTTCCCAGGCATCACCA--- | --------------------------------------------------------------------------- | -GTACCTGGCCACTGCTCGCTT	del3/1	7.93293	2465			2465
		TTTCTTCCCAGGCATCACCAGTC | T---------------------------------------------------------------------------| TGTACCTGGCCACTGCTCGCTT	Template ins1/0	7.3794	2293			2293
		TTTCTTCCCAGGCATC------- | --------------------------------------------------------------------------- | ---ACCTGGCCACTGCTCGCTT	del7/3	6.0728	1887			1887
		TTTCTTCCCAGGCATCACCAG-- | --------------------------------------------------------------------------- | -GTACCTGGCCACTGCTCGCTT	del2/1	1.19396	371			371
23	mCola1#2	TTTCTTCCCAGGCATCACCAGTC | TTGGGACTCTTCCTGGCTAGACCCTATCTCCTCCCATCCTCACAGGGTCCATCCTTCTGAACTCAGCATCCGAGCTGTACCTGGC | CACTGCTCGCTT	Template		–				39284			39284	C/C	85
		TTTCTTCCCAGGCATCACCAGTC | ------------------------------------------------------------------------------------- | CACTGCTCGCTT	accurate	34.1793	13427			13427
		TTTCTTCCCAGGCATCACCAGTC | T------------------------------------------------------------------------------------ | CACTGCTCGCTT	Template ins1/0	13.8402	5437			5437
		TTTCTTCCCAGGCAT-------- | ------------------------------------------------------------------------------------- | CACTGCTCGCTT	del8/0	9.62987	3783			3783
		TTTCTTCCCAGGCATCACCAGTC | TTG---------------------------------------------------------------------------------- | CACTGCTCGCTT	Template ins3/0	4.70166	1847			1847
		TTTCTTCCCAGGCATCACCAGT- | ------------------------------------------------------------------------------------- | CACTGCTCGCTT	del1/0	3.85144	1513			1513
24	mLDH	TAAGATGAAAGCATCACCAAGTGCAG | GCAAGGTTGTTGCCAGTGGCTTCTTAGACTCTGCCCTTTGTAATATGCTAACACCTT | GGTGGGGGCAGAAGGTGGTACCTCCTCCTTGGAAAA	Template		–				89151			89151	W/W	57
		TAAGATGAAAGCATCACCAAGTGCAG | --------------------------------------------------------- | GGTGGGGGCAGAAGGTGGTACCTCCTCCTTGGAAAA	accurate	58.577	52222			52222
		TAAGATGAAAGCATCACCAAGTGCA- | --------------------------------------------------------- | GGTGGGGGCAGAAGGTGGTACCTCCTCCTTGGAAAA	del1/0	9.4267	8404			8404
		TAAGATGAAAGCATCACCAA------ | --------------------------------------------------------- | -GTGGGGGCAGAAGGTGGTACCTCCTCCTTGGAAAA	del6/1	8.86922	7907			7907
		TAAGATGAAAGCATCACCAAGTGC-- | --------------------------------------------------------- | GGTGGGGGCAGAAGGTGGTACCTCCTCCTTGGAAAA	del2/0	2.85359	2544			2544
		TAAGATGAAAGCATCACCAAGTGCAG | --------------------------------------------------------T | GGTGGGGGCAGAAGGTGGTACCTCCTCCTTGGAAAA	Template ins0/1	1.45035	1293			1293
25	hp53#2	GGTTCACTGAAGA | CCCAGGTCCAGATGAAGCTCCCAGAATGCCAGAGGCTGCTCCCC | CCGTGGCCCCTGCACCA	Template		–	–	–		44120	73690	27200	145010	W/W	44 bp
		GGTTCACTGAAGA | -------------------------------------------- | CCGTGGCCCCTGCACCA	accurate	69.4821	29614	50678	20464	100756
		GGTTCACTGAAGA | -------------------------------------------C | CCGTGGCCCCTGCACCA	Template ins0/1	19.829	8724	15328	4702	28754
		GGTTCACTGAA-- | -------------------------------------------- | CCGTGGCCCCTGCACCA	del2/0	0.93166	632	567	152	1351
		GGTTCACTGAAGA | -------------------------------------------A | CCGTGGCCCCTGCACCA	ins1	1.01855	485	927	65	1477
		GGTTCACTG---- | -------------------------------------------- | CCGTGGCCCCTGCACCA	del4/0	0.387559	223	277	62	562
26	hp53#3	ATGGTTCACTGAAGA | CCCAGGTCCAGATGAAGCTCCCAGAATGCCAGAG | GCTGCTCCCCCCGTG	Template		–	–	–	–	81067	123230	60249	264546	W/C	34 bp
		ATGGTTCACTGAAGA | ---------------------------------- | GCTGCTCCCCCCGTG	accurate	94.0487	75446	116165	57191	248802
		ATGGTTCACTGAA-- | ---------------------------------- | GCTGCTCCCCCCGTG	del2/0	0.913263	867	1032	517	2416
		ATGGTTCA------- | ---------------------------------- | -CTGCTCCCCCCGTG	del7/1	0.385944	328	495	198	1021
		ATGGTTCACT----- | ---------------------------------- | GCTGCTCCCCCCGTG	del5/0	0.311477	310	412	102	824
		ATGGTTCACTG---- | ---------------------------------- | GCTGCTCCCCCCGTG	del/4	0.394638	308	487	249	1044
27	mBGN#7	ATGTGTGGGAGGGCGG | ACCTGGCATTACCCTGTTATCCCTAGAATTCTGCAGTCGACGGTAC | CGCGGGCCCGGG	Template		–	–	–	–	44407	83655	60624	188686	W/W	46 bp
		ATGTGTGGGAGGGCGG | ---------------------------------------------- | CGCGGGCCCGGG	accurate	47.0003	16974	42545	29164	88683
		ATGTGTGGGAGG---- | ---------------------------------------------- | -GCGGGCCCGGG	del4/1	6.58024	2503	6046	3867	12416
		ATGTGTGGGAGGGCGG | ---------------------------------------------C | CGCGGGCCCGGG	Template ins0/1	5.3703	2309	4602	3222	10133
		ATGTGTGGGA------ | ---------------------------------------------- | ---GGGCCCGGG	del6/3	5.07086	2058	4402	3108	9568
		ATGTGTGGGAGGG--- | ---------------------------------------------- | CGCGGGCCCGGG	del3/0	3.80526	1394	3438	2348	7180
28	mBGN#3	TGAATTGCTGCCCTCTGGTTATGTGTGGGAGGGCGG | ACCTGGCATTACCCTGTTATCCCTAGAATTCTGCAGTCGACGGTACCGCGG | GCCCGGGATCCATCGCC	Template		–	–	–	–	39751	60706	36949	137406	W/C	51 bp
		TGAATTGCTGCCCTCTGGTTATGTGTGGGAGGGCGG | --------------------------------------------------- | GCCCGGGATCCATCGCC	accurate	38.0668	12727	23058	16521	52306
		TGAATTGCTGCCCTCTGGTTATGTGTGGGAGGG--- | --------------------------------------------------- | ---CGGGATCCATCGCC	del3/3	5.80178	1799	4097	2076	7972
		TGAATTGCT--------------------------- | --------------------------------------------------- | GCCCGGGATCCATCGCC	del27/0	1.60546	1659	376	171	2206
		TGAATTGCTGCCCTCTGGTTATGTGTGGGAGG---- | --------------------------------------------------- | GCCCGGGATCCATCGCC	del4/0	4.73706	1502	2681	2326	6509
		TGAATTGCTGCCCTCTGGTTATGTGTGGGAGGGCG- | --------------------------------------------------- | GCCCGGGATCCATCGCC	del1/0	4.02894	1463	2571	1502	5536
29	mBGN#2	TGGGAGGGCGGACCTGGC | ATTACCCTGTTATCCCTAGAATTCTGCAGTCGACGGTAC | CGCGGGCCCGGGATCCA	Template		–	–	–	–	43451	128515	75507	247473	C/W	39 bp
		TGGGAGGGCGGACCTGGC | A-------------------------------------- | CGCGGGCCCGGGATCCA	Template ins1/0	29.7936	12825	38495	22411	73731
		TGGGAGG----------- | --------------------------------------- | -GCGGGCCCGGGATCCA	del11/1	12.047	4956	16631	8226	29813
		TGGGAGGGCGGACCT--- | --------------------------------------- | ---------GGGATCCA	del3/9	6.09966	2468	8256	4371	15095
		TGGGAGGGCGGACCTGGC | --------------------------------------- | CGCGGGCCCGGGATCCA	accurate	4.41422	1757	6352	2815	10924
		TGGGAGGGCGGACCTGGC | A-------------------------------------C | CGCGGGCCCGGGATCCA	del0/0ins1/1	2.92315	1473	3428	2333	7234
30	mBGN#1	GAGGGCGGACCTGGC | ATTACCCTGTTATCCCTAGAATTCTGCAGTCGACGGTACCGCGG | GCCCGGGATCCATCG	Template		–	–	–	–	61084	105914	50714	217712	C/C	44 bp
		GAGGGCGGACCTGGC | A------------------------------------------- | GCCCGGGATCCATCG	Template ins1/0	47.8191	29470	49831	24807	104108
		GAGGGCGGACCTGGC | -------------------------------------------- | GCCCGGGATCCATCG	accurate	11.7926	6350	12885	6439	25674
		GAGGGCGGACCTGGC | AT------------------------------------------ | GCCCGGGATCCATCG	Template ins2/0	4.35024	2661	4160	2650	9471
		GAGGGCGGACCTG-- | -------------------------------------------- | GCCCGGGATCCATCG	del2/0	3.02142	2132	3314	1132	6578
		GAGGGCGGACCT--- | -------------------------------------------- | ----GGGATCCATCG	del3/4	1.72154	878	2146	724	3748
31	mBGN#6	TGTGGGAGGGCGG | ACCTGGCATTACCCTGTTATCCCTAGAATTCTGCAGT | CGACGGTACCGCGG	Template		–	–	–	–	136092	21154	74258	231504	W/W	37 bp
		TGTGGGAGGGCGG | ------------------------------------- | CGACGGTACCGCGG	accurate	37.1238	48766	9008	28169	85943
		TGTGGGAGGGCGG | ------------------------------------T | CGACGGTACCGCGG	Template ins0/1	11.7579	16281	2763	8176	27220
		TGTGGGAGGG--- | ------------------------------------- | ---CGGTACCGCGG	del3/3	9.0357	13609	1346	5963	20918
		TGTGGGAGGG--- | ------------------------------------- | CGACGGTACCGCGG	del3/0	3.717	5061	1012	2532	8605
		TGTGGGA------ | ------------------------------------- | ------------GG	del6/12	3.02155	3965	571	2459	6995
32	mBGN#9	TCTGGTTATGTGTG | GGAGGGCGGACCTGGCATTACCCTGTTATCCCTAGAATTCTGCAGT | CGACGGTACCGCGG	Template		–	–	–	–	125732	61826	86090	273648	W/W	46 bp
		TCTGGTTATGTGTG | ---------------------------------------------- | CGACGGTACCGCGG	accurate	40.6935	49648	28300	33409	111357
		TCTGGTTATGTGTG | ---------------------------------------------T | CGACGGTACCGCGG	Template ins0/1	16.2863	19446	8258	16863	44567
		TCTGGTTATGT--- | ---------------------------------------------- | -----GTACCGCGG	del3/5	3.0119	3982	1371	2889	8242
		TCT----------- | ---------------------------------------------- | ----GGTACCGCGG	del11/4	2.61687	3396	1283	2482	7161
		TCTGGTTATGTGT- | ---------------------------------------------- | CGACGGTACCGCGG	del1/0	2.25801	2640	1506	2033	6179
33	mBGN#11	AGCCGACGGC | AGTTGGGATTCGTGAATTGCTGCCCTCTGGTTATGTGTGGGAGGGCGGACCTGGCATTACCCTGTTATCCCTAGAATTCTGCAGT | CGACGGTACCGCGGGCCCGGGATCCATCGCCACCA	Template		–	–	–	–	82248	53250	21545	157043	W/W	85 bp
		AGCCGACGGC | ------------------------------------------------------------------------------------- | CGACGGTACCGCGGGCCCGGGATCCATCGCCACCA	accurate	40.0648	29219	26533	7167	62919
		AGC------- | ------------------------------------------------------------------------------------- | CGACGGTACCGCGGGCCCGGGATCCATCGCCACCA	del7/0	18.991	15158	10630	4036	29824
		AGCCGACGGC | ------------------------------------------------------------------------------------T | CGACGGTACCGCGGGCCCGGGATCCATCGCCACCA	Template ins0/1	16.0115	12331	9525	3289	25145
		AGCCGACGGC | ------------------------------------------------------------------------------------- | ---------------CCCGGGATCCATCGCCACCA	del0/15	2.85272	3173	826	481	4480
		AGCCGA---- | ------------------------------------------------------------------------------------- | -----------CGGGCCCGGGATCCATCGCCACCA	del4/11	2.18666	1938	1038	458	3434
34	mBGN#4	TTCTCGATCTGCA | TCCTGGGATCAAAGCCATAGTGAAGGACAGTGATGGACAGCCGACGGCAGTTGGGATTCGTGAATTGCTGCCCTCTGGTTATGTGTGGGAGGGCGGACCTGGCATTACCCTGTTATCCCTAGAATTCTGCAGT | CGACGGTA	Template		–	–	–	–	60034	3451	5069	68554	W/W	133 bp
		TTCTCGATCTGCA | ------------------------------------------------------------------------------------------------------------------------------------- | CGACGGTA	accurate	25.7797	14952	1035	1686	17673
		TTCTCGATCTGCA | ------------------------------------------------------------------------------------------------------------------------------------T | CGACGGTA	Template ins0/1	8.82662	5033	427	591	6051
		TTCT--------- | ------------------------------------------------------------------------------------------------------------------------------------- | CGACGGTA	del9/0	6.18199	3617	282	339	4238
		TTCTCGAT----- | ------------------------------------------------------------------------------------------------------------------------------------- | CGACGGTA	del5/0	2.74236	1645	99	136	1880
		TTCTCGATCT--- | ------------------------------------------------------------------------------------------------------------------------------------- | ----------GCGGG	del3/10	1.70085	1055	70	41	1166
35	mBGN#8	GTGGGAGGGCGG | ACCTGGCATTACCCTGTTATCCCTAGAATTCTGCAGTCGACGGTACCGCGGG | CCCGGGATCCATCGCCACCA	Template		–	–	–	–	100471	52039	83496	236006	W/W	52 bp
		GTGGGAGGGCGG | ---------------------------------------------------- | CCCGGGATCCATCGCCACCA	accurate	30.4314	33145	17353	21322	71820
		GTGGGAGGG--- | ---------------------------------------------------- | --CGGGATCCATCGCCACCA	del3/2	13.1577	13748	5201	12104	31053
		GTGGGA------ | ---------------------------------------------------- | ---GGGATCCATCGCCACCA	del6/3	7.19982	7710	2282	7000	16992
		GT---------- | ---------------------------------------------------- | ---GGGATCCATCGCCACCA	del10/3	5.00326	5311	1342	5155	11808
		GTGGGAGGG--- | ---------------------------------------------------- | CCCGGGATCCATCGCCACCA	del3/0	4.75496	4015	2685	4522	11222
36	mBGN#10	TGCTGCCCTCTGGTTATGTGTG | GGAGGGCGGACCTGGCATTACCCTGTTATCCCTAGAATTCTGCAGTCGACGGTACCGCGGG | CCCGGGATCCATCGCCACCAT	Template		–	–	–	–	112438	49205	83338	244981	W/W	61 bp
		TGCTGCCCTCTGGTTATGTGTG | ------------------------------------------------------------- | CCCGGGATCCATCGCCACCAT	accurate	69.5234	77066	34081	59172	170319
		TGCTGCCCTCTGGTTATGTGT- | ------------------------------------------------------------- | CCCGGGATCCATCGCCACCAT	del1/0	2.29732	2891	1109	1628	5628
		TGCTGCCCTCT----------- | ------------------------------------------------------------- | ---GGGATCCATCGCCACCAT	del11/3	1.17642	1742	432	708	2882
		TGCTGCCCTCTGGTTATGTG-- | ------------------------------------------------------------- | CCCGGGATCCATCGCCACCAT	del2/0	0.920071	1182	427	645	2254
		TGCTG----------------- | ------------------------------------------------------------- | CCCGGGATCCATCGCCACCAT	del17/0	0.713117	1120	336	291	1747
37	mBGN#12	AGCCGACGGC | AGTTGGGATTCGTGAATTGCTGCCCTCTGGTTATGTGTGGGAGGGCGGACCTGGCATTACCCTGTTATCCCTAGAATTCTGCAGTCGACGGTACCGCGGG | CCCGGGATCCA	Template		–	–	–	–	56688	16292	84106	157086	W/W	100 bp
		AGCCGACGGC | ---------------------------------------------------------------------------------------------------- | CCCGGGATCCA	accurate	69.2952	38494	11418	58941	108853
		AGCCGA---- | ---------------------------------------------------------------------------------------------------- | --CGGGATCCA	del4/2	8.62839	5388	1283	6883	13554
		AGCCGACGG- | ---------------------------------------------------------------------------------------------------- | CCCGGGATCCA	del1/0	3.25554	1593	754	2767	5114
		AG-------- | ---------------------------------------------------------------------------------------------------- | -CCGGGATCCA	del8/1	1.42915	773	151	1321	2245
		AGCCGACGGC | ---------------------------------------------------------------------------------------------------G | CCCGGGATCCA	Template ins0/1	1.50363	644	235	1483	2362
38	mBGN#5	CTCGATCTGCA | TCCTGGGATCAAAGCCATAGTGAAGGACAGTGATGGACAGCCGACGGCAGTTGGGATTCGTGAATTGCTGCCCTCTGGTTATGTGTGGGAGGGCGGACCTGGCATTACCCTGTTATCCCTAGAATTCTGCAGTCGACGGTACCGCGGG | CCCGGGATCCAT	Template		–	–	–	–	52558	6259	1215	60032	W/W	148 bp
		CTC-------- | ---------------------------------------------------------------------------------------------------------------------------------------------------- | -----GATCCAT	del8/5	11.339	6619	188	0	6807
		CTCGATCTGCA | ---------------------------------------------------------------------------------------------------------------------------------------------------- | CCCGGGATCCAT	accurate	12.6799	6607	680	325	7612
		CTCGAT----- | ---------------------------------------------------------------------------------------------------------------------------------------------------- | CCCGGGATCCAT	del5/0	7.22281	3536	672	128	4336
		CTCGATCTG-- | ---------------------------------------------------------------------------------------------------------------------------------------------------- | CCCGGGATCCAT	del2/0	3.27992	1572	359	38	1969
		CTCGATCTGC- | ---------------------------------------------------------------------------------------------------------------------------------------------------- | CCCGGGATCCAT	del1/0	2.52532	1188	301	27	1516
39	mRosa26#1	ACGCACCCCTGA | CCCAGGCCAGCAGGGCGGGCTGCAGCATCAGTA | CACAGGAGAAAGAT	Template		–	–	–	–	39734	29018	13579	82331	W/W	33 bp
		ACGCACCCCTGA | --------------------------------- | CACAGGAGAAAGAT	accurate	57.4219	23872	15591	7813	47276
		ACG--------- | --------------------------------- | CACAGGAGAAAGAT	del9/0	4.46126	1597	1390	686	3673
		ACGCACCCCTG- | --------------------------------- | -ACAGGAGAAAGAT	del1/1	3.4835	1318	1267	283	2868
		ACGCACCCCTGA | --------------------------------A | CACAGGAGAAAGAT	Template ins0/1	2.44015	1114	717	178	2009
		ACGCACCCCTG- | --------------------------------- | ---AGGAGAAAGAT	del1/3	2.68793	1018	907	288	2213
		ACGCACCCCT-- | --------------------------------- | -----GAGAAAGAT	del2/5	1.75754	723	538	186	1447
40	mRosa26#2	CCCCATTTTCATTTATTATACTGGCTTATCCAACCCCTAGACAGAG |..| GACAGGCAGATCTCTGAGTTTGAGCCCAGCCTGGTCTACACA	Template						228690				W/W	1439bp
		CCCCATTTTCATTTATTATACTGGCTTATCCAACCCCTA------- | | GACAGGCAGATCTCTGAGTTTGAGCCCAGCCTGGTCTACACA	del7/0	21.8991	50081
		CCCCATTTTCATTTATTATACTGGCTTATCCAACCCCTAGACAGAG | | GACAGGCAGATCTCTGAGTTTGAGCCCAGCCTGGTCTACACA	accurate	21.746	49731
		CCCCATTTTCATTTATTATACTGGCTTATCCAACCCCTAGACAGAG | A| GACAGGCAGATCTCTGAGTTTGAGCCCAGCCTGGTCTACACA	Templated ins0/1	15.214	34793
		CCCCATTTTCATTTATTATACTGGCTTATCCAACCCCTAGACAGAG | ---------ATCTCTGAGTTTGAGCCCAGCCTGGTCTACACATCA	del0/9	6.69028	15300
		CCCCATTTTCATTTATTATACTGGCTTATCCAACCCCTAGACAGA- | ----------TCTCTGAGTTTGAGCCCAGCCTGGTCTACACATCA	del1/10	5.2346	11971
41	hHPRT#1	AGTTTCCCGG | GTTCGGCTTTACGTCACGCGAGGGCGGCAGGGA | GGACGGAATGG	Template		–	–	–		95360				W/W	33 bp
		AGTTTCCCGG | --------------------------------- | GGACGGAATGG	accurate	63.4669	60522
		AGTTTCCCGG | -----------------------------GGGA | GGACGGAATGG	Template ins0/4	8.39765	8008
		AGTTTCCCGG | --------------------------------A | GGACGGAATGG	Template ins0/1	6.02978	5750
		AGTTTCCC-- | --------------------------------- | GGACGGAATGG	del2/0	3.23511	3085
		AGTTTCCCGG | ----------------------------AGGGA | GGACGGAATGG	Template ins0/5	2.48112	2366
42	hHPRT#2	CCAGTTTCCCGG | GTTCGGCTTTACGTCACGCGAGGGCGGCAGGGAGGACGGAATGGCGGG | GTTTGGGGTGGGTCCCTCCT	Template		–	–	–		105988				W/W	48 bp
		CCAGTTTCCCGG | ------------------------------------------------ | GTTTGGGGTGGGTCCCTCCT	accurate	20.9939	22251
		CCAGTTTCCCGG | -----------------------------------------------G | GTTTGGGGTGGGTCCCTCCT	Templateins0/1	9.75676	10341
		CCA--------- | ------------------------------------------------ | GTTTGGGGTGGGTCCCTCCT	del9/0	9.0331	9574
		CCAGTTTCCC-- | ------------------------------------------------ | GTTTGGGGTGGGTCCCTCCT	del2/0	8.80666	9334
		CCAGTTTCC--- | ------------------------------------------------ | GTTTGGGGTGGGTCCCTCCT	del3/0	3.41359	3618
43	hHPRT#3	AGTTTCCCGG | GTTCGGCTTTACGTCACGCGAGGGCGGCAGGGAGGACGGAATGGCGGGGTTTGGGGTGGGTCCCT | CCTCGGGGG	Template		–	–	–		16508				W/W	65 bp
		AGTTTCCCGG | ----------------------------------------------------------------- | CCTCGGGGG	accurate	58.0325	9580
		AGTTTCCCGG | ----------------------------------------------------------------T | CCTCGGGGG	Template ins0/1	30.7669	5079
		AGTTTCCCGG | ---------------------------------------------------------------CT | CCTCGGGGG	Template ins0/2	3.91325	646
		AGTTTCCCG- | ----------------------------------------------------------------- | CCTCGGGGG	del1/0	2.19893	363
		AGTTTCCCGG | --------------------------------------------------------------CCT | CCTCGGGGG	Template ins0/3	1.6174	267
44	hHPRT#4	AGTTTCCCGG | GTTCGGCTTTACGTCACGCGAGGGCGGCAGGGAGGACGGAATGGCGGGGTTTGGGGTGGGTCCCTCCTCGGGGGAGCCCTGGGAA | AAGAGGACT	Template		–	–	–		71046				W/W	85 bp
		AGTTTCCCGG | ------------------------------------------------------------------------------------A | AAGAGGACT	Template ins0/1	57.5205	40866
		AGTTTCCCGG | ------------------------------------------------------------------------------------- | AAGAGGACT	accurate	27.8228	19767
		AGTTTCCCG- | ------------------------------------------------------------------------------------A | AAGAGGACT	del1/0 ins0/1	1.05706	751
		AGTTTCCC-- | ------------------------------------------------------------------------------------A | AAGAGGACT	del2/0 ins0/1	1.02328	727
		AGTTTCCCG- | ------------------------------------------------------------------------------------- | --GAGGACT	del1/2	0.519382	369
45	hHPRT#5	AGTTTCCCGG | GTTCGGCTTTACGTCACGCGAGGGCGGCAGGGAGGACGGAATGGCGGGGTTTGGGGTGGGTCCCTCCTCGGGGGAGCCCTGGGAAAAGAGGACTGCGTGTGGGAAG | AGAAGGTGGAAATGGCGT	Template		–	–	–		98721				W/W	106 bp
		AGTTTCCCGG | ---------------------------------------------------------------------------------------------------------- | AGAAGGTG	accurate	75.5472	74581
		AGTTTCCCGG | ---------------------------------------------------------------------------------------------------------G | AGAAGGTG	Template ins0/1	15.8031	15601
		AGTTTCCCG- | ---------------------------------------------------------------------------------------------------------- | AGAAGGTG	del1/0	1.2115	1196
		AGTTTCCC-- | ---------------------------------------------------------------------------------------------------------- | ----GGTG	del2/4	0.52775	521
		AGTTTCCC-- | ---------------------------------------------------------------------------------------------------------- | AGAAGGTG	del2/0	0.503439	497
46	hHPRT#6	TACGTCACGCGA | GGGCGGCAGGGAGGACGGAATGGCGGG | GTTTGGGGTGGG	Template		–	–	–		90058				W/W	27 bp
		TACGTCACGCGA | --------------------------- | GTTTGGGGTGGG	accurate	78.7659	70935
		TACGTCACGCGA | --------------------------G | GTTTGGGGTGGG	Template ins0/1	5.99614	5400
		TACGTCACGCGA | GG------------------------- | --TTGGGGTGGG	Template ins2/0	1.07486	968
		TACGTCACGCGA | --------------------------- | -TTTGGGGTGGG	del0/1	0.89942	810
		TACGTCACGC-- | -------------------------GG | GTTTGGGGTGGG	del2/0 ins0/2	0.736192	663
47	hHPRT#7	TACGTCACGCGA | GGGCGGCAGGGAGGACGGAATGGCGGGGTTTGGGGTGGGTCCCT | CCTCGGGGGAGCC	Template		–	–	–		40163				W/W	44 bp
		TACGTCACGCGA | -------------------------------------------- | CCTCGGGGGAGCC	accurate	55.9445	22469
		TACGTCACGCGA | -------------------------------------------T | CCTCGGGGGAGCC	Template ins0/1	19.0698	7659
		TACGTCACGCGA | ------------------------------------------CT | CCTCGGGGGAGCC	Template ins0/2	1.06317	427
		TACGTCA----- | -------------------------------------------- | CCTCGGGGGAGCC	del5/0	0.717078	288
		TACGTCACGCG- | -------------------------------------------- | CCTCGGGGGAGCC	del1/0	0.699649	281
48	hHPRT#8	TACGTCACGCGA | GGGCGGCAGGGAGGACGGAATGGCGGGGTTTGGGGTGGGTCCCTCCTCGGGGGAGCCCTGGGAA | AAGAGGACTGCGTG	Template		–	–	–		121171				W/W	64 bp
		TACGTCACGCGA | ---------------------------------------------------------------A | AAGAGGACTGCGTG	Template ins0/1	54.036	65476
		TACGTCACGCGA | ---------------------------------------------------------------- | AAGAGGACTGCGTG	accurate	34.0841	41300
		TACGTCACGCG- | ---------------------------------------------------------------- | AAGAGGACTGCGTG	del1/0	1.11	1345
		TACGTCACGC-- | ---------------------------------------------------------------- | --GAGGACTGCGTG	del2/2	0.523228	634
		TACGTCAC---- | ---------------------------------------------------------------- | ---------GCGTG	del4/9	0.490216	594
49	hHPRT#9	TACGTCACGCGA | GGGCGGCAGGGAGGACGGAATGGCGGGGTTTGGGGTGGGTCCCTCCTCGGGGGAGCCCTGGGAAAAGAGGACTGCGTGTGGGAAG | AGAAGGTGGAAAT	Template		–	–	–		118990				W/W	85 bp
		TACGTCACGCGA | ------------------------------------------------------------------------------------- | AGAAGGTGGAAAT	accurate	73.6364	87620
		TACGTCACGCGA | ------------------------------------------------------------------------------------G | AGAAGGTGGAAAT	Template ins0/1	14.3382	17061
		TACGTCACGCG- | ------------------------------------------------------------------------------------- | AGAAGGTGGAAAT	del1/0	1.41104	1679
		TACGTCACGC-- | ------------------------------------------------------------------------------------- | -GAAGGTGGAAAT	del2/0	0.689974	821
		TACGTCACGCG- | ------------------------------------------------------------------------------------G | AGAAGGTGGAAAT	del1/0 ins0/1	0.668123	795
50	hHPRT#10	TACGTCACGCGA | GGGCGGCAGGGAGGACGGAATGGCGGGGTTTGGGGTGGGTCCCTCCTCGGGGGAGCCCTGGGAAAAGAGGACTGCGTGTGGGAAGAGAAGGTGGAAATGGCG | TTTTGGTTGACATGTG	Template		–	–	–		33610				W/W	102 bp
		TACGTCACGCGA | ------------------------------------------------------------------------------------------------------ | TTTTGGTTGACATGTG	accurate	58.4439	19643
		TACGTCACGCGA | -----------------------------------------------------------------------------------------------------G | TTTTGGTTGACATGTG	Template ins0/1	5.5668	1871
		TACGTCACGCGA | ----------------------------------------------------------------------------------------------------CG | TTTTGGTTGACATGTG	Template ins0/2	2.79381	939
		TACGTCACGCGA | -----------------------------------------------------------------------------------------------------T | TTTTGGTTGACATGTG	Template ins0/1	2.29991	773
		TACGTCACGC-- | ------------------------------------------------------------------------------------------------------ | --------GACATGTG	del2/8	1.85064	622
51	hp53#1	TGATGCTGTCCCCGGAC | GATATTGAACAATGGTTCACTGAAGACCCAGGTCCAGATGAAGCTCCCAGAATGCCAGAGGCTGCTCCCC | CCGTGGCCCCTG	Template		–	–	–		11030				C/W	70 bp
		TGATGCTGTCCCCGGAC | ---------------------------------------------------------------------- | CCGTGGCCCCTG	accurate	20.3808	2248
		TGATGCTGTCCCCGGAC | ---------------------------------------------------------------------C | CCGTGGCCCCTG	Template ins0/1	19.8187	2186
		TGATGCTGTCCCCGGAC | GATA------------------------------------------------------------------ | CCGTGGCCCCTG	Template ins4/0	7.5612	834
		TGATGCTGTCCCCGGAC | G--------------------------------------------------------------------- | CCGTGGCCCCTG	Template ins1/0	7.39801	816
		TGATGCTGTCCCCGGAC | GATA-----------------------------------------------------------------C | CCGTGGCCCCTG	Template ins4/1	5.32185	587
52	msGEJ#3	CTCTAGCCGGAC|TCAGATCTCGAGCTCAAGCTTCGAATTCATTACCCTGTTATCCCTAACCGCCGCCACCATGGATTACCCTGTTATC|CCTAGGATCCATCCT	Template
		CTCTAGCCGGAC|----------------------------------------------------------------------------|CCTAGGATCCATCCT	accurate	19.9834	4097				20502				C/W	76
		CTCTAGCCGGAC|T---------------------------------------------------------------------------|CCTAGGATCCATCCT	Template ins1/0	12.0037	2461
		CTCTAGCCGGAC|TC--------------------------------------------------------------------------|CCTAGGATCCATCCT	Template ins2/0	8.526	1748
		CTCTAG------|----------------------------------------------------------------------------|CCTAGGATCCATCCT	Del6/0	7.21393	1479
		CTCTAGCC----|----------------------------------------------------------------------------|----GGATCCATCCT	Del4/4	5.70676	1170
53	mpolq#2	CGTTCATCGTCCGGCTCCGACA | CGTTCTCGGGAGATGGTGATAGCTTTGTTAGCCCTCAGCTCCGGTGTG | GACCGGTGCTGAGTCCACCTCCGGGGCTGGGACGCGGCCGGAGGCTCACAGGGACAGGTACTCGACCCGCGGGGCCGACGC	Template
		CGTTCATCGTCCGGCT------ | ------------------------------------------------ | --------------------------------------------------------------------------CCGACGC	del6/74	10.1352	757				7469				C/W	48
		CGTTCATCGTCC---------- | ------------------------------------------------ | ------------------------------------------GGCTCACAGGGACAGGTACTCGACCCGCGGGGCCGACGC	del10/42	5.20819	389
		CGTTCATCGTCCGGCTCC---- | ------------------------------------------------ | GACCGGTGCTGAGTCCACCTCCGGGGCTGGGACGCGGCCGGAGGCTCACAGGGACAGGTACTCGACCCGCGGGGCCGACGC	del4/0	4.1371	309
		CGTTCATCGTCCGG-------- | ------------------------------------------------ | ------------------CTCCGGGGCTGGGACGCGGCCGGAGGCTCACAGGGACAGGTACTCGACCCGCGGGGCCGACGC	del8/18	3.80238	284
		CGTTCATCGTCCGGCTCC---- | ------------------------------------------------ | ----------------------------------------------------GACAGGTACTCGACCCGCGGGGCCGACGC	del4/52	3.33378	249
54	mRad52#1	AATACCAGGCCATCC | AGAAAGCTCTGAGACAGAGACTGGGTCCAGAGTACATTAGCAGCCGCAT | GGCTGGAGGAGGTCAGAAGGTAAGC	Template
		AATACCAGGCCATCC | A------------------------------------------------ | GGCTGGAGGAGGTCAGAAGGTAAGC	Template ins0/1	31.5167	179900				570809				C/W	49
		AATACCAGGCCATC- | ----------------------------------------------CAT | GGCTGGAGGAGGTCAGAAGGTAAGC	Del1/0 Template ins0/3	24.4062	139313
		AATACCA-------- | ------------------------------------------------- | GGCTGGAGGAGGTCAGAAGGTAAGC	del8/0	8.04104	45899
		AATACCAGGCCATCC | ------------------------------------------------- | GGCTGGAGGAGGTCAGAAGGTAAGC	accurate	5.54213	31635
		AATACCAGGCCATCC | A----------------------------------------------AT | GGCTGGAGGAGGTCAGAAGGTAAGC	Template ins1/2	4.14622	23667
55	mRad52#2	GAATACCAGGCCATCC | AGAAAGCTCTGAGACAGAGACTGGGTCCAGAGTACATTAGCAGCCGCATGGC | TGGAGGAGGTCAGAAGGTAAGC	Template
		GAATACCAGGCCATCC | A--------------------------------------------------C | TGGAGGAGGTCAGAAGGTAAGCC	Template ins1/1	26.5174	70396				265471				C/W	52
		GAATACCAGGCCATCC | A--------------------------------------------------- | TGGAGGAGGTCAGAAGGTAAGCC	Template ins1/0	14.3168	38007
		GAATACCAGGCCATCC | ---------------------------------------------------C | TGGAGGAGGTCAGAAGGTAAGCC	Template ins0/1	7.57672	20114
		GAATACCAGGCCATCC | ---------------------------------------------------- | TGGAGGAGGTCAGAAGGTAAGCC	accurate	5.43826	14437
		GAATACC--------- | ---------------------------------------------------- | ------AGGTCAGAAGGTAAGCC	del9/6	2.74004	7274
56	mRad52#3	ATGAATACCAGGCCATCC | AGAAAGCTCTGAGACAGAGACTGGGTCCAGAGTACATTAGCAGCCGCATGGCTGG | AGGAGGTCAGAAGGTAAGCCTCCGGAGTC
		ATGAATACCAGGCCATCC | A------------------------------------------------------ | AGGAGGTCAGAAGGTAAGCCTCCGGAGTC	Template ins1/0	43.1786	129041				298854				C/W	55 bp
		ATGAATACCAGGCCATCC | ------------------------------------------------------- | AGGAGGTCAGAAGGTAAGCCTCCGGAGTC	accurrate	10.2371	30594
		ATGAATACCAGGCCATCC | AG------------------------------------------------------| AGGAGGTCAGAAGGTAAGCCTCCGGAGTC	Template ins1/1	5.28385	15791
		ATGAATACC--------- | ------------------------------------------------------- | ---AGGTCAGAAGGTAAGCCTCCGGAGTC	del9/3	3.16409	9456
		ATGAATACC--------- | ------------------------------------------------------- | AGGAGGTCAGAAGGTAAGCCTCCGGAGTC	del9/0	2.72006	8129
57	mRosa26#3	CGCACCCCTGACCCAGGCCAGCA| GGGCGGGCTGCAGCATCAGTACACAGGAGAAAGATCCTTATTCCTAAGAATGAGAAAGG | CAAAGGCGCCCGATAGAATAAATTAGCATAGAAGGGGCTTTCCC
		CGCACCCCTGACCCAGGCCAGCA| ------------------------------------------------------------| CAAAGGCGCCCGATAGAATAAATTAGCATAGAAGGGGCTTTCCC	accurrate	54.346	402099				739887				C/W	59bp
		CGCACCCCTGACCCAGGCCAGCA| -----------------------------------------------------------G| CAAAGGCGCCCGATAGAATAAATTAGCATAGAAGGGGCTTTCCC	Template ins0/1	10.5584	78120
		CGCACCCCTGACCC---------| ----------------------------------------------------------- | ---AGGCGCCCGATAGAATAAATTAGCATAGAAGGGGCTTTCCC	del9/3	5.63356	41682
		CGCACCCCTGACCCAGGCCAGCA| -----------------------------------------------------------G| CAAAGGCGCCCGATAGAATAAATTAGCATAGAAGGGGCTTTCCCAGGAGTTAAAACTTTCC	del3/0 Templateins0/1	3.94182	29165
		CGCACCCCTGACCCAGGCCAGCA| ---------------------------------------------------------AGG| CAAAGGCGCCCGATAGAATAAATTAGCATAGAAGGGGCTTTCCCAGGAGTTAAAACTTTCC	ins0/3	2.9964	22170
58	mCola1#6	TTTCTTCCCAGGCATCACCAGTC | TTGGGACTCTTCCTGGCTAGACCCTATCTCCTCCCATCCTCACAGGGTCCATCCTTCTGAACTCAGCATCCGAGCTGT | ACCTGGCCACTGCTCGCTT	Template		–				85700			85700	C/W	78
		TTTCTTCCCAGGCATCACCAGTC | -----------------------------------------------------------------------------T | ACCTGGCCACTGCTCGCTT	Template ins1/0	37.6138	32235			32235
		TTTCTTCCCAGGCATCACCAGTC | ------------------------------------------------------------------------------ | ACCTGGCCACTGCTCGCTT	accurate	21.2439	18206			18206
		TTTCTTCCCAGGCATC------- | ------------------------------------------------------------------------------ | ACCTGGCCACTGCTCGCTT	del 7/0	7.43174	6369			6369
		TTTCTTCCCAGGCATCACCAGTC | ----------------------------------------------------------------------------TT | ACCTGGCCACTGCTCGCTT	Template ins2/0	3.47958	2982			2982
		TTTCTTCCCAGGCATCACCAGT- | ----------------------------------------------------------------------------GT | ACCTGGCCACTGCTCGCTT	del 1/0 Template ins0/2	2.73162	2341			2341
59	mPOLQ#3	AGGAAACGGCGGCGTTCATCGTCCGGCTCCGACA | CGTTCTCGGGAGATGGTGATAGCTTTGTTAGCCCTCAGCTCCGGTG | TGGACCGGTGCTGAGTCCACCTCCGGGGCTGGGACGCGGCCGGAGGCTCACAGGGACAGGTACTCGACCCGCGGGGCCGACGCGGCCGAGGGCAGC	Template						22992			22992	C/C	46
		AGGAAACGGCGGCGTTCATCGTCCGGCT------ | ---------------------------------------------- | ----------------------------------------------------------------------------CCGACGCGGCCGAGGGCAGC	del 6/76	13.8092	3175			3175
		AGGAAACGGCGGCGTTCATCGTCCGG-------- | ---------------------------------------------- | --------------------CTCCGGGGCTGGGACGCGGCCGGAGGCTCACAGGGACAGGTACTCGACCCGCGGGGCCGACGCGGCCGAGGGCAGC	del 8/20	5.54541	1275			1275
		AGGAAACGGCGGCGTTCATC-------------- | ---------------------------------------------- | --------------GTCCACCTCCGGGGCTGGGACGCGGCCGGAGGCTCACAGGGACAGGTACTCGACCCGCGGGGCCGACGCGGCCGAGGGCAGC	del 14/14	4.6016	1058			1058
		AGGAAACGGCGGCGTTCATCGTCC---------- | ---------------------------------------------- | --------------------------------------------GGCTCACAGGGACAGGTACTCGACCCGCGGGGCCGACGCGGCCGAGGGCAGC	del 10/44	4.49722	1034			1034
		AGGAAACGGCGGCGTTCATCGTCCGGCTCC---- | ---------------------------------------------- | ------------------------------------------------------GACAGGTACTCGACCCGCGGGGCCGACGCGGCCGAGGGCAGC	del 4/54	3.00104	690			690
60	hHPRT#11	TTTCTGTAGGACTGAACGTCTTGCTCGAGATGTGA | TGAAGGAGATGGGAGGCCATCACATTGTAGCCCTCTG | TGTGCTCAAGGGGGGCTATAAA	Template	–	–				8545				W/C	37
		TTTCTGTAGGACTGAACGTCTTGCTCGAGATGTGA | ------------------------------------- | TGTGCTCAAGGGGGGCTATAAA	accurate	87.2557	7456
		TTTCTGTAGGACTGAACGTCT-------------- | ------------------------------------- | --TGCTCAAGGGGGGCTATAAA	del4/2	1.74371	149
		TTTCTGTAGGACTGAACGTCTTGCTCGAGA----- | ------------------------------------- | TGTGCTCAAGGGGGGCTATAAA	del5/0	1.53306	131
		TTTCTGTAGGACTGAACGTCTTGCTCGAGATGTGA | ------------------------------------- | -GTGCTCAAGGGGGGCTATAAA	del0/1	1.20538	103
		TTTCTGTAGGACTGAACGTCTTGCTCGAGA----- | ------------------------------------- | --TGCTCAAGGGGGGCTATAAA	del5/2	0.620246	53
61	hHPRT#12	ATAAATTCTTTGCTGACCTGCT | GGATTACATCAAAGCACTGAATAGAAATAGTGATAGATCCATTC | CTATGACTGTAGATTTT	Template	–	–				28929
		ATAAATTCTTTGCTGACCTGCT | -------------------------------------------- | CTATGACTGTAGATTTT	accurate	74.1159	21441								C/C	44
		ATAAATTCTTTGCTGACCTGCT | G------------------------------------------- | CTATGACTGTAGATTTT	templated ins1/0	14.6116	4227
		G----------------------------------------------------------------------- | -------------------------------------------- | ----G	del71/4	1.91503	554
		ATAAATTCTTTGCTGACCTG-- | -------------------------------------------- | CTATGACTGTAGATTTT	del2/0	1.3101	379
		ATAAATTCTTTGC--------- | -------------------------------------------- | ---TGACTGTAGATTTT	del9/3	0.77431	224
62	hATM#2	AAGCGCCTGAT | TCGAGATCCTGAAACAATTAAACATCTAGATCGGCATTCAGATTCCAAAC | AAGGAAAATATTTGAATTGGG	Template	–	–				2424				C/C	50
		AAGCGCCTGAT | -------------------------------------------------- | AAGGAAAATATTTGAATTGGG	accurate	70.6683	1713
		AAGCGCCTGAT | T------------------------------------------------- | AAGGAAAATATTTGAATTGGG	templated ins1/0	7.96205	193
		AAGCGCCT--- | -------------------------------------------------- | ---GAAAATATTTGAATTGGG	del3/3	4.53795	110
		AAGCGCC---- | -------------------------------------------------- | ------------TGAATTGGG	del4/12	3.46535	84
		AAGCGCCTGAT | -------------------------------------------------- | -AGGAAAATATTTGAATTGGG	del0/1	1.56766	38
		AAGCGCCTGAT | -------------------------------------------------- | --------------AATTGGG	del0/14	1.07261	26
63	hATM#3	TGAGAAATTTAAGCGCCTGAT | TCGAGATCCTGAAACAATTAAACATCTAGATCGGCATTCAGATTCCAAACAAGGAAAATATTTG | AATTGGGATGCTGTTTTT	Template	–	–				34282				C/W	64
		TGAGAAATTTAAGCGCCTGAT | ---------------------------------------------------------------- | AATTGGGATGCTGTTTTT	accurate	87.247	29910
		TGAGAAATTTAAGCGCCTGAT | T--------------------------------------------------------------- | AATTGGGATGCTGTTTTT	templated ins1/0	6.66822	2286
		TGAGAAATTTAAGCGCCTG-- | ---------------------------------------------------------------- | -ATTGGGATGCTGTTTTT	del2/1	1.23972	425
		TGAGAAATTTAAGCGCCTGAT | ---------------------------------------------------------------G | AATTGGGATGCTGTTTTT	templated ins0/1	0.498804	171
		TGAGAAATTTAAGCGCCTGAT | --------------------------------------------------------------TG | AATTGGGATGCTGTTTTT	templated ins0/2	0.352955	121
64	hAAVS1#1	TGTCCCCTCCACCCCAC | AGTGGGGCCACTAGGGACAGGATTGGTGACAGAAAAGCCCCATCCTTAGGCCTCCTCCTTCCTAGT | CTCCTGATATTGGGT	Template	–	–				230936				W/C	66
		TGTCCCCTCCACCCCAC | ------------------------------------------------------------------ | CTCCTGATATTGGGT	accurate	89.9799	207796
		TGTCCCCTCCACCCCA- | ------------------------------------------------------------------ | CTCCTGATATTGGGT	Del1/0	2.02004	4665
		TGTCCC----------- | ------------------------------------------------------------------ | CTCCTGATATTGGGT	Del11/0	0.877732	2027
		TGTCCCCTCCACCCCA- | ------------------------------------------------------------------ | --CCTGATATTGGGT	Del1/2	0.782468	1807
		TGTCCCCTCCACCCC-- | ----------------------------------------------------------------GC | CTCCTGATATTGGGT	Del2/0 Ins2	0.428257	989
65	hAAVS1#2	AGGGACAG | GATTGGTGACAGAAAAGCCCCATCCTTAGGCCTCCTCCTTCCTAGT | CTCCTGATATTGGGT	Template	–	–				284802				W/C	46
		AGGGACAG | ---------------------------------------------- | CTCCTGATATTGGGT	accurate	87.0724	247984
		AGGGACA- | ---------------------------------------------- | CTCCTGATATTGGGT	del1/0	2.37955	6777
		AGGGA--- | ---------------------------------------------- | CTCCTGATATTGGGT	del3/0	2.01438	5737
		AGGGAC-- | ---------------------------------------------- | CTCCTGATATTGGGT	del2/0	0.67345	1918
		AGGGACAG | ---------------------------------------------- | --CCTGATATTGGGT	del0/2	0.648521	1847
66	hHBB#1	TCCTTAAACCTGTC | TTGTAACCTTGATACCAACCTGCCCAGGGCCTCACCACCAACTTCATCCACGTTCACCTTGCCCC | ACAGGGCAGTAA	Template	–	–				364255				C/W	65
		TCCTTAAACCTGTC | ----------------------------------------------------------------C | ACAGGGCAGTAA	templated ins0/1	32.975	120113
		TCCTTAAACCTGTC | TT--------------------------------------------------------------C | ACAGGGCAGTAA	templated ins2/1	20.3681	74192
		TCCTTAAACCTGTC | T---------------------------------------------------------------C | ACAGGGCAGTAA	templated ins1/1	14.8962	54260
		TCCTTAAACCTGTC | T---------------------------------------------------------------- | ACAGGGCAGTAA	templated ins1/0	5.10302	18588
		TCCTTAAACCTGTC | TT--------------------------------------------------------------- | ACAGGGCAGTAA	templated ins2/0	4.27146	15559
		TCCTTAAACCTGTC | ----------------------------------------------------------------- | ACAGGGCAGTAA	accurate	4.02685	14668
67	hHBB#2	AAACCTGTC | TTGTAACCTTGATACCAACCTGCCCAGGGCCTCACCACCAACTTCATCCACGTTCACCTTGCCCCACAGGGCAGTAACGGCAGACTTCTCCTCAG | GAGTCAGATG	Template	–	–				233694				C/C	95
		AAACCTGTC | ----------------------------------------------------------------------------------------------- | GAGTCAGATG	accurate	33.5849	78486
		AAACCTGTC | TT--------------------------------------------------------------------------------------------- | GAGTCAGATG	templated ins2/0	25.8321	60368
		AAACCTGTC | T---------------------------------------------------------------------------------------------- | GAGTCAGATG	templated ins1/0	24.1448	56425
		AAACCT--- | ----------------------------------------------------------------------------------------------- | --GTCAGATG	Del3/2	3.72025	8694
		AAACCTGTC | TT--------------------------------------------------------------------------------------------G | GAGTCAGATG	templated ins2/1	1.48399	3468
68	hHBB#3	AAACCTGTC | TTGTAACCTTGATACCAACCTGCCCAGGGCCTCACCACCAACTTCATCCACGTTCACCTTGCCCCACAGGGCAGTAACGGCAGACTTCTC | CTCAGGAGT	Template	–	–
		AAACCTGTC | ------------------------------------------------------------------------------------------ | CTCAGGAGT	accurate	31.7278	107536				338933				C/W	90
		AAACCTGTC | T----------------------------------------------------------------------------------------- | CTCAGGAGT	templated ins1/0	23.6598	80191
		AAACCTGTC | TT---------------------------------------------------------------------------------------- | CTCAGGAGT	templated ins2/0	20.3701	69041
		AAACCTGTC | -----------------------------------------------------------------------------------------C | CTCAGGAGT	templated ins0/1	3.88749	13176
		AAACCTGTC | ----------------------------------------------------------------------------------------TC | CTCAGGAGT	templated ins0/2	3.74587	12696
69	hHBB#4	TGTCTCCACAT | GCCCAGTTTCTATTGGTCTCCTTAAACCTGTCTTGTAACCTTGATACCAACCTGCCCAGGGCCTCACCACCAACTTCATCCACGTTCACCTTGCCCC | ACAGGGCAGTAA	Template	–	–
		TGTCTCCACAT | ------------------------------------------------------------------------------------------------C | ACAGGGCAGTAA	templated ins0/1	61.1904	323373				528470				C/W	97
		TGTCTCCACAT | GC----------------------------------------------------------------------------------------------- | ACAGGGCAGTAA	templated ins2/0	19.2384	101669
		TGTCTCCACAT | ------------------------------------------------------------------------------------------------- | ACAGGGCAGTAA	accurate	4.78759	25301
		TGTCTCCACAT | G------------------------------------------------------------------------------------------------ | ACAGGGCAGTAA	templated ins1/0	3.28723	17372
		TGTCTCC---- | ------------------------------------------------------------------------------------------------- | ACAGGGCAGTAA	Del4/0	2.73734	14466
70	hHBB#5	TGTCTCCACAT | GCCCAGTTTCTATTGGTCTCCTTAAACCTGTCTTGTAACCTTGATACCAACCTGCCCAGGGCCTCACCACCAACTTCATCCACGTTCACCTTGCCCCACAGGGCAGTAACGGCAGACTTCTCCTCAG | GAGTCAGATG	Template	–	–
		TGTCTCCACAT | ------------------------------------------------------------------------------------------------------------------------------- | GAGTCAGATG	accurate	76.3321	242520				317717				C/C	127
		TGTCTCCACAT | G------------------------------------------------------------------------------------------------------------------------------ | GAGTCAGATG	templated ins1/0	15.2862	48567
		TGTCTCCACAT | ------------------------------------------------------------------------------------------------------------------------------- | -AGTCAGATG	del0/1	1.2124	3852
		TGTCTCCACAT | ------------------------------------------------------------------------------------------------------------------------------- | --GTCAGATG	del0/2	0.328909	1045
		TGTCTCCACA- | ------------------------------------------------------------------------------------------------------------------------------- | GAGTCAGATG	del1/0	0.273514	869
71	hHBB#6	TGTCTCCACAT | GCCCAGTTTCTATTGGTCTCCTTAAACCTGTCTTGTAACCTTGATACCAACCTGCCCAGGGCCTCACCACCAACTTCATCCACGTTCACCTTGCCCCACAGGGCAGTAACGGCAGACTTCTC | CTCAGGAGT	Template	–	–
		TGTCTCCACAT | -------------------------------------------------------------------------------------------------------------------------- | CTCAGGAGT	accurate	65.7169	275605				419382				C/W	122
		TGTCTCCACAT | G------------------------------------------------------------------------------------------------------------------------- | CTCAGGAGT	templated ins1/0	14.5948	61208
		TGTCTCCACAT | -------------------------------------------------------------------------------------------------------------------------C | CTCAGGAGT	templated ins0/1	7.88756	33079
		TGTCTCCACAT | GC------------------------------------------------------------------------------------------------------------------------ | CTCAGGAGT	templated ins2/0	2.93575	12312
		TGTCTCCACAT | ------------------------------------------------------------------------------------------------------------------------TC | CTCAGGAGT	templated ins0/2	0.674564	2829

## Sheet: Table S3 Templated insertions
Table S3. Most of +1 insertions at repair junctions are templated insertions. Ins: Insertions; Nt: nucleotides; TI: templated insertions; InDel: insertions and deletions.
Number	Genome sites	Distance	Orientation	Total +1Ins	+A	+T	+G	+C	Nt for +1TI actual	+1TI actual	+2TI actual	Nt for +1TI predicted	+1TI predicted	+2TI predicted	Accurate	Accurate+TI	Group I	Edited	Total	+1Ins% (vs. Group I)	+1TI% actual (vs. Group I)	+1TI predicted (vs. Group I)	+2TI% (vs. Group I)	+2TI predicted (vs. Group I)	Other InDel%	Accurate%	TI%	Accurate+TI%	+1TI% (vs.+1Ins)	+1TI predicted% (vs.+1Ins)	Group I%
1	hHPRT#6	27	W/W	5904	106	160	5400	238	G/G	5400	406	–/G	5400	201	70934	76740	90058	114409	674179	6.55578	5.99614	5.99614	0.450821	0.22319	14.7882	78.7648	6.44696	85.2118	91.4634	91.4634	78.7158
2	hHPRT#1	33	W/W	5893	5750	0	143	0	G/A	5893	2	–/A	5750	0	60522	66417	95360	136667	672413	6.17974	6.17974	6.02978	0.00209732	0	30.3513	63.4669	6.18184	69.6487	100	97.5734	69.7754
3	mRosa26#1	33	W/W	2682	2009	256	255	162	C/A	2171	142	–/A	2009	35	47276	49589	82428	180636	905223	3.25375	2.63381	2.43728	0.172272	0.0424613	39.8396	57.3543	2.80609	60.1604	80.9471	74.9068	45.6321
4	mArtemis	35	W/W	15734	200	107	126	15301	T/C	15408	421	–/C	15301	407	57414	73243	83994	113463	168600	18.7323	18.3442	18.2168	0.501226	0.484558	12.7997	68.3549	18.8454	87.2003	97.9281	97.248	74.0277
5	mBGN#6	37	W/W	27478	258	27220	0	0	A/T	27478	1244	–/T	27220	0	85943	114665	231504	401669	1621343	11.8693	11.8693	11.7579	0.537356	0	50.4695	37.1238	12.4067	49.5305	100	99.0611	57.6355
6	hHPRT#7	44	W/W	8098	141	7659	193	105	G/T	7852	459	–/T	7659	406	22469	30780	40163	133154	813499	20.1628	19.5503	19.0698	1.14284	1.01088	23.3623	55.9445	20.6932	76.6377	96.9622	94.5789	30.1628
7	hp53#2	44	W/W	30332	1477	65	36	28754	C/C	28754	424	–/C	28754	424	100756	129934	145010	206744	1413856	20.9172	19.829	19.829	0.292394	0.292394	10.3965	69.4821	20.1214	89.6035	94.7976	94.7976	70.1399
8	mATR	46	W/W	3630	1	8	4	3617	G/C	3621	44	–/C	3617	33	452	4117	5022	10843	26559	72.282	72.1027	72.0231	0.876145	0.657109	18.0207	9.0004	72.9789	81.9793	99.7521	99.6419	46.3156
9	mBGN#7	46	W/W	10961	69	122	637	10133	A/C	10202	478	–/C	10133	0	88683	99363	188690	268863	873946	5.809	5.40675	5.37018	0.253326	0	47.3406	46.9993	5.66008	52.6594	93.0754	92.4459	70.1807
10	mBGN#9	46	W/W	45224	0	44567	657	0	G/T	45224	1251	–/T	44567	1079	111357	157832	273648	470961	1666940	16.5263	16.5263	16.2863	0.457157	0.394302	42.323	40.6935	16.9835	57.677	100	98.5472	58.1042
11	mATM	47	W/W	14532	83	65	14372	12	T/G	14437	35961	–/G	14372	35961	17629	68027	95480	127926	240555	15.2199	15.1204	15.0524	37.6634	37.6634	28.7526	18.4636	52.7838	71.2474	99.3463	98.899	74.6369
12	hHPRT#2	48	W/W	10341	0	0	10341	0	G/G	10341	36	–/G	10341	939	22251	32628	105988	117390	647822	9.75676	9.75676	9.75676	0.0339661	0.885949	69.2154	20.9939	9.79073	30.7846	100	100	90.2871
13	mBGN#8	52	W/W	3369	158	0	3211	0	A/G	3369	232	–/G	3211	48	71820	75421	232795	533072	2237632	1.4472	1.4472	1.37933	0.0996585	0.020619	67.602	30.8512	1.54685	32.398	100	95.3102	43.6705
14	mMCM8	55	W/W	4052	3604	1	446	1	A/A	3604	40	–/A	3604	0	217926	221570	305326	539652	1201971	1.32711	1.18038	1.18038	0.0131008	0	27.4317	71.3749	1.19348	72.5683	88.9437	88.9437	56.5783
15	mLDHA	57	W/W	1779	341	1293	99	46	G/T	1392	871	–/T	1293	862	52222	54485	89151	176599	1419507	1.99549	1.5614	1.45035	0.976994	0.966899	38.8846	58.577	2.53839	61.1154	78.2462	72.6813	50.4822
16	mBGN#10	61	W/W	1629	0	0	1629	0	G/G	1629	294	–/G	1629	478	170319	172242	244981	497260	1883047	0.66495	0.66495	0.66495	0.120009	0.195117	29.6917	69.5234	0.784959	70.3083	100	100	49.2662
17	hHPRT#8	64	W/W	65756	65476	0	280	0	G/A	65756	473	–/A	65476	427	41300	107529	121171	151151	939825	54.2671	54.2671	54.036	0.390357	0.352395	11.2585	34.0841	54.6575	88.7415	100	99.5742	80.1655
18	hHPRT#3	65	W/W	5118	27	5079	0	12	G/T	5079	656	–/T	5079	0	9580	15315	16852	75617	502791	30.3703	30.1389	30.1389	3.89271	0	9.12058	56.8479	34.0316	90.8794	99.238	99.238	22.286
19	mMDC1#5	69	W/W	3842	3766	43	30	3	C/A	3769	37	–/A	3766	0	5817	9623	13589	20352	62912	28.2729	27.7357	27.7136	0.272279	0	29.1854	42.8067	28.0079	70.8146	98.0999	98.0219	66.7699
20	msGEJ#1	84	W/W	2617	44	45	20	2508	A/C	2552	773	–/C	2508	764	21263	24588	33882	63579	97749	7.72387	7.53202	7.40216	2.28145	2.25488	27.4305	62.756	9.81347	72.5695	97.5162	95.8349	53.2912
21	hHPRT#4	85	W/W	41096	40866	32	171	27	G/A	41037	71	–/A	40866	646	19767	60875	71046	97673	586920	57.8442	57.7612	57.5205	0.0999353	0.90927	14.3161	27.8228	57.8611	85.6839	99.8564	99.4403	72.7386
22	hHPRT#9	85	W/W	17061	0	0	17061	0	G/G	17061	112	–/G	17061	305	87620	104793	118990	161117	841364	14.3382	14.3382	14.3382	0.0941256	0.256324	11.9313	73.6364	14.4323	88.0687	100	100	73.8532
23	mBGN#11	85	W/W	26585	489	25145	539	412	A/T	25634	1062	–/T	25145	205	62919	89615	168751	362739	1573750	15.754	15.1904	14.9007	0.62933	0.121481	46.8951	37.2851	15.8198	53.1049	96.4228	94.5834	46.5213
24	mBGN#12	100	W/W	3501	360	358	2362	421	A/G	2722	199	–/G	2362	1170	108853	111774	157086	301344	1350391	2.22872	1.73281	1.50363	0.126682	0.744815	28.8453	69.2952	1.85949	71.1547	77.7492	67.4664	52.1285
25	hHPRT#10	102	W/W	2964	222	773	1871	98	G/G	1871	953	–/G	1871	0	19643	22467	33610	97774	837601	8.8188	5.5668	5.5668	2.83547	0	33.1538	58.4439	8.40226	66.8462	63.1242	63.1242	34.3752
26	hHPRT#5	106	W/W	16161	124	293	15601	143	G/G	15601	247	–/G	15601	0	74581	90429	98721	138554	714431	16.3704	15.8031	15.8031	0.2502	0	8.39943	75.5472	16.0533	91.6006	96.5349	96.5349	71.2509
27	mBGN#4	133	W/W	6786	443	6051	87	205	T/T	6051	177	–/T	6051	180	17673	23901	68554	166432	462750	9.89877	8.82662	8.82662	0.258191	0.262567	65.1355	25.7797	9.08481	34.8645	89.1689	89.1689	41.1904
28	mBGN#5	148	W/W	968	534	73	355	6	T/G	428	98	–/G	355	15058	7612	8138	60032	133758	401906	1.61247	0.712953	0.591351	0.163246	25.0833	86.4439	12.6799	0.876199	13.5561	44.2149	36.6736	44.8811
29	mRosa26#2	1439	W/W	34935	34793	13	124	5	C/A	34798	2013	–/A	34793	2012	49731	86536	228690	–	–	15.2761	15.2162	15.214	0.880231	0.879794	62.1575	21.746	16.0965	37.8399	99.6078	99.5935	–
30	mKu80	23	W/C	4134	489	2005	801	839	C/T	2844	281	–/–	0	0	412362	415487	523378	759033	1166683	0.789869	0.543393	0	0.0536897	0	20.6144	78.7886	0.597083	79.3856	68.7954	0	68.9533
31	hp53#3	34	W/C	154	0	0	0	154	C/G	154	19	–/–	0	0	248802	248975	264546	275544	1589155	0.0582129	0.0582129	0	0.00718212	0	5.88593	94.0487	0.0653951	94.1141	100	0	96.0086
32	m53BP1	39	W/C	1420	276	953	170	21	T/C	974	0	–/–	0	0	85963	86937	99357	124084	161927	1.42919	0.980303	0	0	0	12.5004	86.5193	0.980303	87.4996	68.5915	0	80.0724
33	mBGN#3	51	W/C	205	205	0	0	0	A/G	205	236	–/–	0	905	52306	52747	137457	296426	711079	0.149138	0.149138	0	0.17169	0.658388	61.6265	38.0526	0.320828	38.3735	100	0	46.3714
34	mNBS1#2	63	W/C	91	27	38	16	10	T/C	48	2	–/–	0	0	7008	7058	9586	19382	23665	0.949301	0.50073	0	0.0208638	0	26.3718	73.1066	0.521594	73.6282	52.7473	0	49.4583
35	mCola1#3	65	W/C	73	0	55	0	18	T/C	73	0	–/–	0	0	5222	5295	12730	23575	178767	0.573449	0.573449	0	0	0	58.4053	41.0212	0.573449	41.5947	100	0	53.9979
36	mCola1#4	77	W/C	111	0	111	0	0	T/C	111	9	–/–	0	0	24885	25005	34985	52770	304855	0.317279	0.317279	0	0.0257253	0	28.5265	71.1305	0.343004	71.4735	100	0	66.2971
37	mMDC1#4	83	W/C	50	34	7	5	4	C/A	38	0	–/–	0	0	6316	6354	8842	20763	69718	0.565483	0.429767	0	0	0	28.1384	71.4318	0.429767	71.8616	76	0	42.5854
38	mCola1#5	87	W/C	24	0	24	0	0	T/C	24	1	–/–	0	0	8200	8225	10939	23792	241205	0.219398	0.219398	0	0.0091416	0	24.8103	74.9611	0.22854	75.1897	100	0	45.9776
39	msGEJ#2	89	W/C	1037	339	171	237	290	A/G	576	10	–/–	0	0	195520	196106	240592	314462	417158	0.43102	0.239409	0	0.00415641	0	18.4902	81.2662	0.243566	81.5098	55.5448	0	76.5091
40	hHPR#11	37	W/C	173	70	80	23	0	T/G	173	11	–/–	0	0	7456	7640	8545	26445	140884	2.02458	2.02458	0	0.12873	0	10.591	87.2557	2.15331	89.409	100	0	32.3123
41	hAAVS1#1	66	W/C	1055	260	491	244	60	A/T	1055	149	–/–	0	0	207796	209000	230936	281614	679416	0.456837	0.456837	0	0.06452	0	9.49874	89.9799	0.521357	90.5013	100	0	82.0044
42	hAAVS1#2	46	W/C	10	0	0	10	0	G/T	10	111	–/–	0	0	247984	248105	284802	339679	571048	0.00351121	0.00351121	0	0.0389744	0	12.8851	87.0724	0.0424857	87.1149	100	0	83.8445
43	mBGN#2	39	C/W	75355	73731	22	256	1346	A/C	75077	15058	A/C	73987	294	10924	101059	248702	405254	942376	30.2993	30.1875	29.7493	6.05464	0.118214	59.3654	4.39241	36.2422	40.6346	99.6311	98.1846	61.3694
44	mMDC1#2	52	C/W	16588	3614	11731	658	585	T/C	12316	1039	T/C	12316	1039	119923	133278	268576	409246	721267	6.17628	4.58567	4.58567	0.386855	0.386855	50.3761	44.6514	4.97252	49.6239	74.2464	74.2464	65.627
45	mMDC1#3	63	C/W	2312	2093	212	7	0	T/A	2305	687	T/A	2305	687	519	3511	5840	11894	49371	39.589	39.4692	39.4692	11.7637	11.7637	39.8801	8.88699	51.2329	60.1199	99.6972	99.6972	49.1004
46	hp53#1	70	C/W	3632	0	0	816	2816	G/C	3632	719	G/C	3632	719	2248	6599	11030	42075	581275	32.9284	32.9284	32.9284	6.51859	6.51859	40.1723	20.3808	39.447	59.8277	100	100	26.2151
47	mRad52#1	49	C/W	202414	179900	21237	759	518	A/T	201137	1401	A/T	201137	1401	31635	234173	570809	943453	1782805	35.4609	35.2372	35.2372	0.245441	0.245441	58.9752	5.54213	35.4826	41.0248	99.3691	99.3691	60.5021
48	mRad52#2	52	C/W	58330	38007	106	103	20114	A/C	58121	71276	A/C	58121	71276	14437	143834	265471	784577	1781027	21.9723	21.8935	21.8935	26.8489	26.8489	45.8193	5.43826	48.7424	54.1807	99.6417	99.6417	33.8362
49	mRad52#3	55	C/W	136917	129041	316	7404	156	A/G	136445	16649	A/G	136445	15791	30594	183688	298854	679347	1314492	45.814	45.6561	45.6561	5.57095	5.28385	38.5359	10.2371	51.227	61.4641	99.6553	99.6553	43.9914
50	msGEJ#3	76	C/W	3009	1	2461	542	5	T/C	2466	1748	T/C	2466	1748	4097	8311	20502	25328	26663	14.6766	12.0281	12.0281	8.526	8.526	59.4625	19.9834	20.5541	40.5375	81.9541	81.9541	80.946
51	mPOLQ#2	48	C/W	22	0	0	22	0	C/G	22	19	C/G	22	19	1	42	7469	409390	1486160	0.294551	0.294551	0.294551	0.254385	0.254385	99.4377	0.0133887	0.548936	0.562324	100	100	1.82442
52	mRosa26#3	59	C/W	80781	872	686	78120	1103	G/G	78120	136	G/G	78120	0	402099	480355	739887	1291131	2288977	10.918	10.5584	10.5584	0.0183812	0	35.0772	54.346	10.5768	64.9228	96.7059	96.7059	57.3053
53	mCola1#6	78	C/W	32343	10	32235	0	98	T/T	32235	2984	T/T	32235	2984	18206	53425	85700	360458	1819112	37.7398	37.6138	37.6138	3.48191	3.48191	37.6604	21.2439	41.0957	62.3396	99.6661	99.6661	23.7753
54	hATM#3	64	C/W	2286	0	2286	0	0	T/G	2286	110	T/G	2286	0	29910	32306	34282	45537	426657	6.66822	6.66822	6.66822	0.320868	0	5.76396	87.247	6.98909	94.236	100	100	75.2838
55	hHBB#1	65	C/W	138701	0	18588	0	120113	T/C	138701	70279	T/C	138701	69819	14668	223648	364255	542093	965498	38.078	38.078	38.078	19.2939	19.1676	38.6013	4.02685	57.3719	61.3987	100	100	67.1942
56	hHBB#3	90	C/W	93834	326	80191	141	13176	T/C	93834	69443	T/C	93367	69041	107536	270813	338933	522760	781372	27.6851	27.6851	27.5473	20.4887	20.3701	20.0984	31.7278	48.1738	79.9016	100	99.5023	64.8353
57	hHBB#4	97	C/W	341378	239	394	17372	323373	G/C	341378	112214	G/C	340745	110827	25301	478893	528470	612062	1007600	64.5974	64.5974	64.4776	21.2338	20.9713	9.38123	4.78759	85.8312	90.6188	100	99.8146	86.3426
58	hHBB#6	122	C/W	94287	0	0	61208	33079	G/C	94287	15854	G/C	94287	15141	275605	385746	419382	570241	1032034	22.4824	22.4824	22.4824	3.78032	3.61031	8.02037	65.7169	26.2627	91.9796	100	100	73.5447
59	mPIF1	37	C/C	5305	32	12	5255	6	G/G	5255	921	G/–	5255	919	12691	18867	26738	35374	135092	19.8407	19.6537	19.6537	3.44454	3.43706	29.4375	47.4643	23.0982	70.5625	99.0575	99.0575	75.5866
60	mBGN#1	44	C/C	104997	104108	261	462	166	A/G	104570	9742	A/–	104108	9471	25674	139986	218463	340072	593971	48.0617	47.8662	47.6548	4.45934	4.33529	35.9223	11.7521	52.3256	64.0777	99.5933	99.1533	64.2402
61	mPOLQ#1	56	C/C	2676	557	637	787	695	C/G	1482	25	C/–	695	911	134888	136395	195646	362107	949787	1.36778	0.757491	0.355233	0.0127782	0.465637	30.2848	68.9449	0.770269	69.7152	55.3812	25.9716	54.0299
62	mNBS1#1	57	C/C	18681	113	18384	126	58	T/G	18510	404	T/–	18384	404	15898	34812	57682	84797	94054	32.3862	32.0897	31.8713	0.700392	0.700392	39.6484	27.5615	32.7901	60.3516	99.0846	98.4101	68.0236
63	mCola1#1	75	C/C	2371	42	2293	1	35	T/C	2328	105	T/–	2293	98	19510	21943	31073	42350	262155	7.63042	7.49203	7.3794	0.337914	0.315386	29.3824	62.7876	7.82995	70.6176	98.1864	96.7102	73.3719
64	mMDC1#1	77	C/C	1690	48	1582	51	9	T/A	1630	62	T/–	1582	55	9717	11409	16336	36383	164965	10.3452	9.97796	9.68413	0.37953	0.33668	30.1604	59.4821	10.3575	69.8396	96.4497	93.6095	44.9001
65	mCola1#2	85	C/C	5684	90	5437	41	116	T/C	5553	1463	T/–	5437	1445	13427	20443	39284	66363	630366	14.469	14.1355	13.8402	3.72416	3.67834	47.961	34.1793	17.8597	52.039	97.6953	95.6545	59.1956
66	hATM#1	92	C/C	368011	55	364882	2164	910	T/C	365792	1047	T/–	364882	1047	39224	406063	453564	510201	869407	81.1376	80.6484	80.4477	0.230838	0.230838	10.4728	8.64795	80.8792	89.5272	99.397	99.1498	88.8991
67	mPOLQ#3	46	C/C	0	0	0	0	0	C/G	0	1	C/–	0	1	0	1	22992	923268	1801427	0	0	0	0.00434934	0.00434934	99.9957	0	0.00434934	0.00434934	#DIV/0!	#DIV/0!	2.49028
68	hHPRT#12	44	C/C	4227	0	0	4227	0	G/C	4227	57	G/–	4227	0	21441	25725	28929	33928	322678	14.6116	14.6116	14.6116	0.197034	0	11.0754	74.1159	14.8087	88.9246	100	100	85.2659
69	hATM#2	50	C/C	193	0	193	0	0	T/C	193	6	T/–	193	3	1713	1912	2424	36727	562617	7.96205	7.96205	7.96205	0.247525	0.123762	21.1221	70.6683	8.20957	78.8779	100	100	6.60005
70	hHBB#2	95	C/C	57894	307	56425	788	374	T/G	57894	61849	T/-	56425	60845	78486	198229	233694	337255	844498	24.7734	24.7734	24.1448	26.4658	26.0362	15.1758	33.5849	51.2392	84.8242	100	97.4626	69.293
71	hHBB#5	127	C/C	49455	277	427	48567	184	G/G	49455	2079	G/-	48567	1039	242520	294054	317717	378709	984198	15.5657	15.5657	15.2862	0.654356	0.327021	7.44782	76.3321	16.2201	92.5522	100	98.2044	83.8948

## Sheet: Table S4 OutofFrame&InFrame
Table S4. The effect of accurate NHEJ on the frequency of out-of-frame and in-fame editing. "Total excluding Group I", "Total including Group I" and "Group I alone" represent the "Common","Paired" and "Ideal" approach respectively.TI: templated insertions.
#	Genome sites	Distance	Orientation	+1TI	+2TI	Accurate in Group I			Group I excluding accurate			Group II			Group III			Group IV			Group I			Total including Group I			Total excluding Group I			Accurate	Accurate+TI	Group I	% (vs. Group I)		% (vs. Total including Group I)		% (vs. Total excluding Group I)		TI (%)		Accurate%	Accurate+TI%
						3n	3n+1	3n+2	3n	3n+1	3n+2	3n	3n+1	3n+2	3n	3n+1	3n+2	3n	3n+1	3n+2	in-frame	out-of-frame	Total	in-frame	out-of-frame	Total	in-frame	out-of-frame	Total				in-frame	out-of-frame	in-frame	out-of-frame	in-frame	out-of-frame	+1	+2
1	mMDC1#3	63	C/W	2305	687	519	0	0	951	1522	2848	568	539	688	123	239	349	1218	1234	1096	1470	4370	5840	3379	8515	11894	1909	4145	6054	519	3511	5840	25.1712	74.8288	28.4093	71.5907	31.5329	68.4671	39.4692	11.7637	8.88699	60.1199
2	mMDC1#5	69	W/W	3766	0	5817	0	0	1602	1885	4285	552	806	802	78	232	274	1406	1275	1338	7419	6170	13589	9455	10897	20352	2036	4727	6763	5817	9583	13589	54.5956	45.4044	46.4574	53.5426	30.105	69.895	27.7136	0	42.8067	70.5203
3	mNBS1#2	63	W/C	0	0	7008	0	0	700	1424	454	522	485	412	29	26	337	3040	2486	2459	7708	1878	9586	11299	8083	19382	3591	6205	9796	7008	7008	9586	80.4089	19.5911	58.2964	41.7036	36.6578	63.3422	0	0	73.1066	73.1066
4	mCola1#5	87	W/C	0	0	8200	0	0	1398	630	711	203	696	398	2097	3566	1650	1201	1305	1737	9598	1341	10939	13099	10693	23792	3501	9352	12853	8200	8200	10939	87.7411	12.2589	55.0563	44.9437	27.2388	72.7612	0	0	74.9611	74.9611
5	mBGN#2	39	C/W	73987	294	10924	0	0	81497	59754	96527	6273	15760	8229	15157	18379	19139	24776	25886	22953	92421	156281	248702	138627	266627	405254	46206	110346	156552	10924	85205	248702	37.1613	62.8387	34.2074	65.7926	29.5148	70.4852	29.7493	0.118214	4.39241	34.2599
6	mNBS1#1	57	C/C	18384	404	15898	0	0	5705	9017	27062	3963	3572	3371	111	125	191	5638	5575	4569	21603	36079	57682	31315	53482	84797	9712	17403	27115	15898	34686	57682	37.4519	62.5481	36.9294	63.0706	35.8178	64.1822	31.8713	0.700392	27.5615	60.1331
7	mCola1#1	75	C/C	2293	98	19510	0	0	1846	5829	3888	385	717	534	461	900	2801	2027	1889	1563	21356	9717	31073	24229	18121	42350	2873	8404	11277	19510	21901	31073	68.7285	31.2715	57.2113	42.7887	25.4766	74.5234	7.3794	0.315386	62.7876	70.4824
8	hHPRT#10	102	W/W	1871	0	19643	0	0	3052	4556	6359	15389	14350	8471	1215	2849	2236	5725	6365	7564	22695	10915	33610	45024	52750	97774	22329	41835	64164	19643	21514	33610	67.5245	32.4755	46.0491	53.9509	34.7999	65.2001	5.5668	0	58.4439	64.0107
9	msGEJ#1	84	W/W	2508	764	21263	0	0	3315	3605	5699	1814	458	2177	5489	4726	2919	4568	3666	3880	24578	9304	33882	36449	27130	63579	11871	17826	29697	21263	24535	33882	72.54	27.46	57.3287	42.6713	39.9737	60.0263	7.40216	2.25488	62.756	72.4131
10	hHPRT#2	48	W/W	10341	939	22251	0	0	26294	18642	38801	1551	950	1472	783	1409	1039	1325	1456	1417	48545	57443	105988	52204	65186	117390	3659	7743	11402	22251	33531	105988	45.8024	54.1976	44.4706	55.5294	32.0909	67.9091	9.75676	0.885949	20.9939	31.6366
11	mRosa26#1	33	W/W	2009	35	47276	0	0	11024	12570	11558	4424	5567	2468	4252	26374	12533	12573	14811	15206	58300	24128	82428	79549	101087	180636	21249	76959	98208	47276	49320	82428	70.7284	29.2716	44.0383	55.9617	21.6367	78.3633	2.43728	0.0424613	57.3543	59.834
12	mLDHA	57	W/W	1293	862	52222	0	0	4187	22232	10510	5197	18039	8721	6272	15413	11519	8310	6524	7453	56409	32742	89151	76188	100411	176599	19779	67669	87448	52222	54377	89151	63.2735	36.7265	43.1418	56.8582	22.618	77.382	1.45035	0.966899	58.577	60.9943
13	mBGN#3	51	W/C	0	905	52306	0	0	28695	35143	21313	7339	11486	4743	20954	30703	15641	24786	22318	20999	81001	56456	137457	134080	162346	296426	53079	105890	158969	52306	53211	137457	58.9282	41.0718	45.2322	54.7678	33.3895	66.6105	0	0.658388	38.0526	38.711
14	hHPRT#1	33	W/W	5750	0	60522	0	0	4753	8646	21439	11195	7283	5748	868	447	264	5405	5049	5048	65275	30085	95360	82743	53924	136667	17468	23839	41307	60522	66272	95360	68.4511	31.5489	60.5435	39.4565	42.2882	57.7118	6.02978	0	63.4669	69.4966
15	hHPRT#6	27	W/W	5400	201	70935	0	0	5473	4541	9109	2166	2075	1592	1509	2429	1566	4137	4511	4366	76408	13650	90058	84220	30189	114409	7812	16539	24351	70935	76536	90058	84.8431	15.1569	73.6131	26.3869	32.0808	67.9192	5.99614	0.22319	78.7659	84.9852
16	m53BP1	39	W/C	0	0	85963	0	0	3462	3434	6498	2481	3260	2123	68	134	461	6234	5462	4504	89425	9932	99357	98208	25876	124084	8783	15944	24727	85963	85963	99357	90.0037	9.99628	79.1464	20.8536	35.5199	64.4801	0	0	86.5193	86.5193
17	mPOLQ#2	48	C/W	22	19	1	0	0	1333	2824	3311	106858	110299	183837	8	245	48	189	182	255	1334	6135	7469	108389	301001	409390	107055	294866	401921	1	42	7469	17.8605	82.1395	26.4757	73.5243	26.6358	73.3642	0.294551	0.254385	0.0133887	0.562324
18	mCola1#6	78	C/W	32235	2984	18206	0	0	11042	16709	39743	67260	111313	63441	1737	2154	1790	8014	10510	8539	29248	56452	85700	106259	254199	360458	77011	197747	274758	18206	53425	85700	34.1284	65.8716	29.4789	70.5211	28.0287	71.9713	37.6138	3.48191	21.2439	62.3396
19	hAAVS1#1	66	W/C	1055	149	207796	0	0	6851	8823	7466	1879	4668	4244	3742	4062	9354	7106	11182	4441	214647	16289	230936	227374	54240	281614	12727	37951	50678	207796	209000	230936	92.9465	7.05347	80.7396	19.2604	25.1135	74.8865	0.456837	0.06452	89.9799	90.5013
20	hHBB#3	90	C/W	93834	69443	107536	0	0	26045	98417	106935	4545	7127	5116	28496	15065	11687	37137	35887	38767	133581	205352	338933	203759	319001	522760	70178	113649	183827	107536	270813	338933	39.4122	60.5878	38.9775	61.0225	38.1761	61.8239	27.6851	20.4887	31.7278	79.9016
21	mATR	46	W/W	3617	33	0	452	0	4006	289	275	575	584	664	171	222	297	1119	1034	1155	4006	1016	5022	5871	4972	10843	1865	3956	5821	452	4102	5022	79.769	20.231	54.1455	45.8545	32.0392	67.9608	72.0231	0.657109	9.0004	81.6806
22	hp53#1	70	C/W	3632	719	0	2248	0	4928	1543	2311	732	1122	538	7501	10823	7580	901	896	952	4928	6102	11030	14062	28013	42075	9134	21911	31045	2248	6599	11030	44.6782	55.3218	33.4213	66.5787	29.4218	70.5782	32.9284	6.51859	20.3808	59.8277
23	mBGN#5	148	W/W	355	15058	0	7612	0	19635	11824	20961	12219	17179	7084	7537	5298	2552	6817	7852	7188	19635	40397	60032	46208	87550	133758	26573	47153	73726	7612	23025	60032	32.7076	67.2924	34.546	65.454	36.0429	63.9571	0.591351	25.0833	12.6799	38.3545
24	mPIF1	37	C/C	5255	919	0	12691	0	8734	1333	3980	175	275	129	1316	842	1794	1328	1338	1439	8734	18004	26738	11553	23821	35374	2819	5817	8636	12691	18865	26738	32.6651	67.3349	32.6596	67.3404	32.6424	67.3576	19.6537	3.43706	47.4643	70.555
25	mBGN#4	133	W/W	6051	180	0	17673	0	21545	15917	13419	13628	20492	9738	6616	12305	4252	10516	9440	10891	21545	47009	68554	52305	114127	166432	30760	67118	97878	17673	23904	68554	31.4278	68.5722	31.4272	68.5728	31.4269	68.5731	8.82662	0.262567	25.7797	34.8689
26	hHPRT#4	85	W/W	40866	646	0	19767	0	43531	3748	4000	4815	3270	2200	527	2466	1566	3800	3415	4568	43531	27515	71046	52673	45000	97673	9142	17485	26627	19767	61279	71046	61.2716	38.7284	53.9279	46.0721	34.3336	65.6664	57.5205	0.90927	27.8228	86.2526
27	hHPRT#8	64	W/W	65476	427	0	41300	0	69465	3859	6547	5198	5182	2362	449	2569	1480	3142	4127	5471	69465	51706	121171	78254	72897	151151	8789	21191	29980	41300	107203	121171	57.3281	42.6719	51.7721	48.2279	29.3162	70.6838	54.036	0.352395	34.0841	88.4725
28	mBGN#11	85	W/W	25145	205	0	62919	0	35548	19267	51017	10199	16807	10978	23456	62394	19145	17623	15820	17566	35548	133203	168751	86826	275913	362739	51278	142710	193988	62919	88269	168751	21.0654	78.9346	23.9362	76.0638	26.4336	73.5664	14.9007	0.121481	37.2851	52.3072
29	mBGN#8	52	W/W	3211	48	0	71820	0	59451	59448	42076	73868	42570	30103	14954	13153	6061	45415	39871	34282	59451	173344	232795	193688	339384	533072	134237	166040	300277	71820	75079	232795	25.5379	74.4621	36.3343	63.6657	44.7044	55.2956	1.37933	0.020619	30.8512	32.2511
30	hHPRT#5	106	W/W	15601	0	0	74581	0	18425	2449	3266	2206	1495	1137	2782	6863	11992	3952	4200	5206	18425	80296	98721	27365	111189	138554	8940	30893	39833	74581	90182	98721	18.6637	81.3363	19.7504	80.2496	22.4437	77.5563	15.8031	0	75.5472	91.3504
31	mBGN#6	37	W/W	27220	0	0	85943	0	54253	69259	22049	34431	17935	16042	10636	21229	15991	17831	18739	21196	54253	177251	231504	117151	288383	405534	62898	111132	174030	85943	113163	231504	23.435	76.565	28.8881	71.1119	36.142	63.858	11.7579	0	37.1238	48.8817
32	hHPRT#9	85	W/W	17061	305	0	87620	0	21335	4491	5544	1500	1638	972	2877	6724	12891	4486	5330	5709	21335	97655	118990	30198	130919	161117	8863	33264	42127	87620	104986	118990	17.9301	82.0699	18.7429	81.2571	21.0388	78.9612	14.3382	0.256324	73.6364	88.2309
33	mBGN#7	46	W/W	10133	0	0	88683	0	45373	34790	19844	5715	7063	3534	9818	15709	11671	8900	7854	9909	45373	143317	188690	69806	199057	268863	24433	55740	80173	88683	98816	188690	24.0463	75.9537	25.9634	74.0366	30.4753	69.5247	5.37018	0	46.9993	52.3695
34	mBGN#12	100	W/W	2362	1170	0	108853	0	11370	22987	13876	10572	18900	11983	25100	21931	9153	15661	15927	15031	11370	145716	157086	62703	238641	301344	51333	92925	144258	108853	112385	157086	7.23807	92.7619	20.8078	79.1922	35.5842	64.4158	1.50363	0.744815	69.2952	71.5436
35	mBGN#9	46	W/W	44567	1079	0	111357	0	84154	40401	37736	20990	31003	24776	11174	35782	11093	21511	21300	19684	84154	189494	273648	137829	333132	470961	53675	143638	197313	111357	157003	273648	30.7526	69.2474	29.2655	70.7345	27.203	72.797	16.2863	0.394302	40.6935	57.3741
36	mMDC1#2	52	C/W	12316	1039	0	119923	0	62330	21749	64574	18401	18842	21582	7258	2941	4847	22730	22357	21712	62330	206246	268576	110719	298527	409246	48389	92281	140670	119923	133278	268576	23.2076	76.7924	27.0544	72.9456	34.3989	65.6011	4.58567	0.386855	44.6514	49.6239
37	mBGN#10	61	W/W	1629	478	0	170319	0	28498	20400	25764	36578	44998	44346	13383	14022	6557	31505	28701	32189	28498	216483	244981	109964	387296	497260	81466	170813	252279	170319	172426	244981	11.6327	88.3673	22.114	77.886	32.292	67.708	0.66495	0.195117	69.5234	70.3834
38	mMCM8	55	W/W	3604	0	0	217926	0	16191	50724	20485	7133	2078	1496	8291	87908	13238	23437	65816	24929	16191	289135	305326	55052	484600	539652	38861	195465	234326	217926	221530	305326	5.30286	94.6971	10.2014	89.7986	16.5842	83.4158	1.18038	0	71.3749	72.5552
39	hp53#3	34	W/C	0	0	0	248802	0	7946	4168	3630	1429	3447	1316	272	531	126	1320	1331	1226	7946	256600	264546	10967	264577	275544	3021	7977	10998	248802	248802	264546	3.00364	96.9964	3.98013	96.0199	27.4686	72.5314	0	0	94.0487	94.0487
40	mCola1#2	85	C/C	5437	1445	0	13427	0	13012	6886	5959	1349	2560	1832	2642	4087	1942	4281	4203	4183	13012	#REF!	#REF!	21284	#REF!	#REF!	8272	18807	27079	13427	20309	39284	#REF!	#REF!	#REF!	#REF!	30.5477	69.4523	13.8402	3.67834	34.1793	51.6979
41	mRad52#1	49	C/W	201137	0	0	31635	0	279725	83313	176136	19566	18505	33167	13514	20922	41724	73562	84751	66933	279725	291084	570809	386367	557086	943453	106642	266002	372644	31635	232772	570809	49.005	50.995	40.9524	59.0476	28.6177	71.3823	35.2372	0	5.54213	40.7793
42	mRad52#2	52	C/W	58121	71276	0	14437	0	87252	60064	103717	7993	8443	19671	14893	74380	28872	138485	122546	103823	87252	178218	265470	248623	535953	784576	161371	357735	519106	14437	143834	265471	32.867	67.133	31.6888	68.3112	31.0863	68.9137	21.8935	26.8489	5.43826	54.1807
43	mRad52#3	55	C/W	136445	15791	0	30594	0	164795	62869	40596	8132	10051	19012	26687	70354	21816	84015	69514	70912	166466	132388	298854	285300	394047	679347	118834	261659	380493	30594	182830	298854	55.7014	44.2986	41.9962	58.0038	31.2316	68.7684	45.6561	5.28385	10.2371	61.177
44	msGEJ#3	76	C/W	2466	1748	0	4097	0	6511	4677	5217	6	5	3	1217	837	1513	557	680	8	6511	13991	20502	8291	17037	25328	1780	3046	4826	4097	8311	20502	31.7579	68.2421	32.7345	67.2655	36.8835	63.1165	12.0281	8.526	19.9834	40.5375
45	mPOLQ#3	46	C/C	0	1	0	0	0	4270	8434	10288	238561	264443	395266	184	201	63	867	269	422	4270	18722	22992	243882	679386	923268	239612	660664	900276	0	1	22992	18.5717	81.4283	26.4151	73.5849	26.6154	73.3846	0	0.00434934	0	0.00434934
46	hHPRT#11	37	W/C	173	11	0	7456	0	443	118	528	4129	6209	6092	267	184	94	287	256	382	443	8102	8545	5126	21319	26445	4683	13217	17900	7456	7640	8545	5.18432	94.8157	19.3836	80.6164	26.162	73.838	2.02458	0.12873	87.2557	89.409
47	hATM#3	64	C/W	2286	110	0	34282	0	2888	674	810	664	3009	907	516	445	914	1686	1734	1380	2888	35766	38654	5754	44155	49909	2866	8389	11255	29910	32306	34282	7.47141	92.5286	11.529	88.471	25.4642	74.5358	6.66822	0.320868	87.247	94.236
48	hAAVS1#2	46	W/C	10	111	0	247984	0	9114	13681	14023	4444	8276	3485	1047	1674	2265	12546	10557	10583	9114	275688	284802	27151	312528	339679	18037	36840	54877	247984	248105	284802	3.20012	96.7999	7.99313	92.0069	32.8681	67.1319	0.00351121	0.0389744	87.0724	87.1149
49	hHBB#4	97	C/W	341378	112214	0	25301	0	352854	16060	134255	4768	9658	5410	3395	10567	3792	15708	14384	15910	352854	175616	528470	376725	235337	612062	23871	59721	83592	25301	478893	528470	66.769	33.231	61.5501	38.4499	28.5566	71.4434	64.5974	21.2338	4.78759	90.6188
50	hHBB#5	127	C/C	49455	2079	0	242520	0	54617	6988	13592	4845	11993	5111	2683	9464	2899	9151	6309	8537	54617	263100	317717	71296	307413	378709	16679	44313	60992	242520	294054	317717	17.1905	82.8095	18.8261	81.1739	27.3462	72.6538	15.5657	0.654356	76.3321	92.5522
51	mCola1#3	65	W/C	0	0	0	0	5222	4561	1463	1484	407	294	114	919	1575	3398	1307	1359	1472	4561	8169	12730	7194	16381	23575	2633	8212	10845	5222	5222	12730	35.8288	64.1712	30.5154	69.4846	24.2785	75.7215	0	0	41.0212	41.0212
52	mMDC1#4	83	W/C	0	0	0	0	6316	1250	926	344	2007	3324	2826	126	72	195	1115	1151	1105	1250	7586	8836	4498	16259	20757	3248	8673	11921	6316	6316	8842	14.1467	85.8533	21.6698	78.3302	27.246	72.754	0	0	71.4318	71.4318
53	hHPRT#3	65	W/W	5079	0	0	0	9580	1324	5219	729	20199	17122	12029	1314	2546	1059	1637	1490	1369	1324	15528	16852	24474	51143	75617	23150	35615	58765	9580	14659	16852	7.85663	92.1434	32.3657	67.6343	39.3942	60.6058	30.1389	0	56.8479	86.9867
54	mMDC1#1	77	C/C	1582	55	0	0	9717	1971	3413	1235	3396	3894	5174	337	240	443	2002	2278	2283	1971	14365	16336	7706	28677	36383	5735	14312	20047	9717	11354	16336	12.0654	87.9346	21.1802	78.8198	28.6078	71.3922	9.68413	0.33668	59.4821	69.5029
55	mATM	47	W/W	14372	35961	0	0	17629	44914	26954	5983	6146	1756	2687	1074	1768	1519	5569	6607	5320	44914	50566	95480	57703	70223	127926	12789	19657	32446	17629	67962	95480	47.0402	52.9598	45.1065	54.8935	39.4163	60.5837	15.0524	37.6634	18.4636	71.1793
56	hHPRT#7	44	W/W	7659	406	0	0	22469	3839	10811	3044	30181	31066	17084	307	1630	244	4217	4012	4250	3839	36324	40163	38544	94610	133154	34705	58286	92991	22469	30534	40163	9.55855	90.4415	28.9469	71.0531	37.3208	62.6792	19.0698	1.01088	55.9445	76.0252
57	mCola1#4	77	W/C	0	0	0	0	24885	3012	5533	1555	347	722	370	1251	2722	6368	2029	2184	1792	3012	31973	34985	6639	46131	52770	3627	14158	17785	24885	24885	34985	8.6094	91.3906	12.581	87.419	20.3936	79.6064	0	0	71.1305	71.1305
58	mBGN#1	44	C/C	104108	9471	0	0	25674	38615	133391	20783	5063	12068	4735	11595	14265	8056	23563	20897	21367	38615	179848	218463	78836	261236	340072	40221	81388	121609	25674	139253	218463	17.6758	82.3242	23.1821	76.8179	33.074	66.926	47.6548	4.33529	11.7521	63.7421
59	hATM#1	92	C/C	365792	1074	0	0	39224	15602	376735	22003	517	2139	6586	1987	6977	6335	12453	10865	8778	15602	437962	453564	30559	479642	510201	14957	41680	56637	39224	406090	453564	3.43987	96.5601	5.9896	94.0104	26.4085	73.5915	80.6484	0.236791	8.64795	89.5331
60	mArtemis	35	W/W	15301	407	0	0	57414	2880	18717	4983	6631	6679	6253	71	163	211	3458	3132	2871	2880	81114	83994	13040	100423	113463	10160	19309	29469	57414	73122	83994	3.42882	96.5712	11.4927	88.5073	34.4769	65.5231	18.2168	0.484558	68.3549	87.0562
61	hp53#2	44	W/W	28754	424	0	0	100756	6170	34439	3645	14988	21085	15458	1335	3843	639	1507	1232	1647	6170	138840	145010	24000	182744	206744	17830	43904	61734	100756	129934	145010	4.25488	95.7451	11.6086	88.3914	28.882	71.118	19.829	0.292394	69.4821	89.6035
62	mPOLQ#1	56	C/C	695	911	0	0	134888	10787	17369	32602	6603	8815	14233	8336	4109	3962	38343	38236	43824	10787	184859	195646	64069	298038	362107	53282	113179	166461	134888	136494	195646	5.51353	94.4865	17.6934	82.3066	32.0087	67.9913	0.355233	0.465637	68.9449	69.7658
63	msGEJ#2	89	W/C	0	0	0	0	195520	11318	16282	17472	4648	1338	6373	16250	10522	7294	10255	7988	9202	11318	229274	240592	42471	271991	314462	31153	42717	73870	195520	195520	240592	4.70423	95.2958	13.5059	86.4941	42.1727	57.8273	0	0	81.2662	81.2662
64	mKu80	23	W/C	0	0	0	0	412362	53193	33017	24806	10580	29878	9786	9049	5440	12604	60493	48958	48867	53193	470185	523378	133315	625718	759033	80122	155533	235655	412362	412362	523378	10.1634	89.8366	17.5638	82.4362	33.9997	66.0003	0	0	78.7886	78.7886
65	mRosa26#3	59	C/W	78120	0	0	0	402099	83464	155742	98582	20298	10529	21577	78170	21766	20383	160231	111173	107117	83464	656423	739887	342163	948968	1291131	258699	292545	551244	402099	480219	739887	11.2806	88.7194	26.501	73.499	46.93	53.07	10.5584	0	54.346	64.9044
66	hHPRT#12	44	C/C	4227	57	0	0	21441	775	5311	1402	179	504	314	517	411	158	902	1201	813	775	28154	28929	2373	31555	33928	1598	3401	4999	21441	25725	28929	2.67897	97.321	6.99422	93.0058	31.9664	68.0336	14.6116	0.197034	74.1159	88.9246
67	hATM#2	50	C/C	193	6	0	0	1713	253	275	183	5159	22171	6481	27	125	21	68	115	136	253	2171	2424	5507	31220	36727	5254	29049	34303	1713	1912	2424	10.4373	89.5627	14.9944	85.0056	15.3164	84.6836	7.96205	0.247525	70.6683	78.8779
68	hHBB#1	65	C/W	138701	70279	0	0	14668	96141	159545	93901	12115	16626	15550	5087	10686	3975	39108	37292	37399	96141	268114	364255	152451	389642	542093	56310	121528	177838	14668	223648	364255	26.3939	73.6061	28.1227	71.8773	31.6636	68.3364	38.078	19.2939	4.02685	61.3987
69	hHBB#2	95	C/C	57894	61849	0	0	78486	69302	74615	11291	7993	14564	13406	2849	9458	3780	19045	18071	14395	69302	164392	233694	99189	238066	337255	29887	73674	103561	78486	198229	233694	29.655	70.345	29.4107	70.5893	28.8593	71.1407	24.7734	26.4658	33.5849	84.8242
70	hHBB#6	122	C/W	94287	15854	0	0	275605	23403	110650	9724	4149	7928	3295	38361	19760	14963	21317	20585	20501	23403	395979	419382	87230	483011	570241	63827	87032	150859	275605	385746	419382	5.58035	94.4196	15.297	84.703	42.309	57.691	22.4824	3.78032	65.7169	91.9796

## Sheet: Table S5 gRNAs,primers&PCR prod
Table S5. Sequence information on gRNAs, primers and genome editing target sites. PAMs are indicated in red and 20-nt CRISPR/Cas9 targets underlined.
Number	Genome sites	Chromosome coordinates	gRNA #1 of Paired gRNAs	gRNA #2 of paired gRNAs	Primer-F (5' to 3')	Primer-R (5' to 3')	PCR amplicon template sequence (including PAM and gRNA sequence)
1	hATM#1	chr11 32922-33014	AATGGAGACAGCTCACAGTT	GACACAATGCAACTTCCGTA	GGATCTTCCAGAGATAGGCTACAGATTGCAACCCAA	CTGCCGTTCGACGATCCAGAATTCTCTGTCAACCT	GGATCTTCCAGAGATAGGCTACAGATTGCAACCCAATTAATATCAAAGTATCCTGCAAGTTTACCTAACTGTGAGCTGTCTCCATTACTGATGATACTATCTCAGCTTCTACCCCAACAGCGACATGGGGAACGTACACCATATGTGTTACGATGCCTTACGGAAGTTGCATTGTGTCAAGACAAGAGGTCAAACCTAGAAAGCTCACAAAAGTCAGATTTATTAAAACTCTGGAATAAAATTTGGTGTATTACCTTTCGTGGTATAAGTTCTGAGCAAATACAAGCTGAAAACTTTGGCTTACTTGGAGCCATAATTCAGGGTAGTTTAGTTGAGGTTGACAGAGAATTCTGGATCGTCGAACGGCAG
2	hATM#2	chr11 108227805-108227854	TTGTTTCAGGATCTCGAATC	ATTCAAATATTTTCCTTGTT	GAAATAAGTGTGATTAGTAAC	CAACAGAAATAAATATGAAAG	GAAATAAGTGTGATTAGTAACCCATTATTATTTCCTTTTTATTTTCAGAAAGAAGTTGAGAAATTTAAGCGCCTGATTCGAGATCCTGAAACAATTAAACATCTAGATCGGCATTCAGATTCCAAACAAGGAAAATATTTGAATTGGGATGCTGTTTTTAGGTATTCTATTCAAATTTATTTTACTGTCTTTATTTTTCTCTTTCATATTTATTTCTGTTG
3	hATM#3	chr11 108227805-108227868	TTGTTTCAGGATCTCGAATC	AACAAGGAAAATATTTGAAT	GAAATAAGTGTGATTAGTAAC	CAACAGAAATAAATATGAAAG	GAAATAAGTGTGATTAGTAACCCATTATTATTTCCTTTTTATTTTCAGAAAGAAGTTGAGAAATTTAAGCGCCTGATTCGAGATCCTGAAACAATTAAACATCTAGATCGGCATTCAGATTCCAAACAAGGAAAATATTTGAATTGGGATGCTGTTTTTAGGTATTCTATTCAAATTTATTTTACTGTCTTTATTTTTCTCTTTCATATTTATTTCTGTTG
4	hHPRT#1	chrX 134460481-134460514	GCGGCCAGTTTCCCGGGTT	CGCGAGGGCGGCAGGGAGGA	ATCCGCAGTGCGGGCTCG	ACCCCGCGCCATCATTCCCGAAT	ATCCGCAGTGCGGGCTCGGGCGGCCGGGCCCAGGGAACCCCGCAGGCGGGGGCGGCCAGTTTCCCGGGTTCGGCTTTACGTCACGCGAGGGCGGCAGGGAGGACGGAATGGCGGGGTTTGGGGTGGGTCCCTCCTCGGGGGAGCCCTGGGAAAAGAGGACTGCGTGTGGGAAGAGAAGGTGGAAATGGCGTTTTGGTTGACATGTGCCGCCTGCGAGCGTGCTGCGGGGAGGGGCCGAGGGCAGATTCGGGAATGATGGCGCGGGGT
5	hHPRT#2	chrX 134460481-134460529	GCGGCCAGTTTCCCGGGTT	AGGACGGAATGGCGGGGTT	ATCCGCAGTGCGGGCTCG	ACCCCGCGCCATCATTCCCGAAT	ATCCGCAGTGCGGGCTCGGGCGGCCGGGCCCAGGGAACCCCGCAGGCGGGGGCGGCCAGTTTCCCGGGTTCGGCTTTACGTCACGCGAGGGCGGCAGGGAGGACGGAATGGCGGGGTTTGGGGTGGGTCCCTCCTCGGGGGAGCCCTGGGAAAAGAGGACTGCGTGTGGGAAGAGAAGGTGGAAATGGCGTTTTGGTTGACATGTGCCGCCTGCGAGCGTGCTGCGGGGAGGGGCCGAGGGCAGATTCGGGAATGATGGCGCGGGGT
6	hHPRT#3	chrX 134460481-134460546	GCGGCCAGTTTCCCGGGTT	TTTGGGGTGGGTCCCTCCT	ATCCGCAGTGCGGGCTCG	ACCCCGCGCCATCATTCCCGAAT	ATCCGCAGTGCGGGCTCGGGCGGCCGGGCCCAGGGAACCCCGCAGGCGGGGGCGGCCAGTTTCCCGGGTTCGGCTTTACGTCACGCGAGGGCGGCAGGGAGGACGGAATGGCGGGGTTTGGGGTGGGTCCCTCCTCGGGGGAGCCCTGGGAAAAGAGGACTGCGTGTGGGAAGAGAAGGTGGAAATGGCGTTTTGGTTGACATGTGCCGCCTGCGAGCGTGCTGCGGGGAGGGGCCGAGGGCAGATTCGGGAATGATGGCGCGGGGT
7	hHPRT#4	chrX 134460481-134460566	GCGGCCAGTTTCCCGGGTT	CGGGGGAGCCCTGGGAAAAG	ATCCGCAGTGCGGGCTCG	ACCCCGCGCCATCATTCCCGAAT	ATCCGCAGTGCGGGCTCGGGCGGCCGGGCCCAGGGAACCCCGCAGGCGGGGGCGGCCAGTTTCCCGGGTTCGGCTTTACGTCACGCGAGGGCGGCAGGGAGGACGGAATGGCGGGGTTTGGGGTGGGTCCCTCCTCGGGGGAGCCCTGGGAAAAGAGGACTGCGTGTGGGAAGAGAAGGTGGAAATGGCGTTTTGGTTGACATGTGCCGCCTGCGAGCGTGCTGCGGGGAGGGGCCGAGGGCAGATTCGGGAATGATGGCGCGGGGT
8	hHPRT#5	chrX 134460481-134460587	GCGGCCAGTTTCCCGGGTT	GACTGCGTGTGGGAAGAGA	ATCCGCAGTGCGGGCTCG	ACCCCGCGCCATCATTCCCGAAT	ATCCGCAGTGCGGGCTCGGGCGGCCGGGCCCAGGGAACCCCGCAGGCGGGGGCGGCCAGTTTCCCGGGTTCGGCTTTACGTCACGCGAGGGCGGCAGGGAGGACGGAATGGCGGGGTTTGGGGTGGGTCCCTCCTCGGGGGAGCCCTGGGAAAAGAGGACTGCGTGTGGGAAGAGAAGGTGGAAATGGCGTTTTGGTTGACATGTGCCGCCTGCGAGCGTGCTGCGGGGAGGGGCCGAGGGCAGATTCGGGAATGATGGCGCGGGGT
9	hHPRT#6	chrX 134460502-134460529	GCTTTACGTCACGCGAGGG	AGGACGGAATGGCGGGGTT	ATCCGCAGTGCGGGCTCG	ACCCCGCGCCATCATTCCCGAAT	ATCCGCAGTGCGGGCTCGGGCGGCCGGGCCCAGGGAACCCCGCAGGCGGGGGCGGCCAGTTTCCCGGGTTCGGCTTTACGTCACGCGAGGGCGGCAGGGAGGACGGAATGGCGGGGTTTGGGGTGGGTCCCTCCTCGGGGGAGCCCTGGGAAAAGAGGACTGCGTGTGGGAAGAGAAGGTGGAAATGGCGTTTTGGTTGACATGTGCCGCCTGCGAGCGTGCTGCGGGGAGGGGCCGAGGGCAGATTCGGGAATGATGGCGCGGGGT
10	hHPRT#7	chrX 134460502-134460546	GCTTTACGTCACGCGAGGG	TTTGGGGTGGGTCCCTCCT	ATCCGCAGTGCGGGCTCG	ACCCCGCGCCATCATTCCCGAAT	ATCCGCAGTGCGGGCTCGGGCGGCCGGGCCCAGGGAACCCCGCAGGCGGGGGCGGCCAGTTTCCCGGGTTCGGCTTTACGTCACGCGAGGGCGGCAGGGAGGACGGAATGGCGGGGTTTGGGGTGGGTCCCTCCTCGGGGGAGCCCTGGGAAAAGAGGACTGCGTGTGGGAAGAGAAGGTGGAAATGGCGTTTTGGTTGACATGTGCCGCCTGCGAGCGTGCTGCGGGGAGGGGCCGAGGGCAGATTCGGGAATGATGGCGCGGGGT
11	hHPRT#8	chrX 134460502-134460566	GCTTTACGTCACGCGAGGG	CGGGGGAGCCCTGGGAAAAG	ATCCGCAGTGCGGGCTCG	ACCCCGCGCCATCATTCCCGAAT	ATCCGCAGTGCGGGCTCGGGCGGCCGGGCCCAGGGAACCCCGCAGGCGGGGGCGGCCAGTTTCCCGGGTTCGGCTTTACGTCACGCGAGGGCGGCAGGGAGGACGGAATGGCGGGGTTTGGGGTGGGTCCCTCCTCGGGGGAGCCCTGGGAAAAGAGGACTGCGTGTGGGAAGAGAAGGTGGAAATGGCGTTTTGGTTGACATGTGCCGCCTGCGAGCGTGCTGCGGGGAGGGGCCGAGGGCAGATTCGGGAATGATGGCGCGGGGT
12	hHPRT#9	chrX 134460502-134460587	GCTTTACGTCACGCGAGGG	GACTGCGTGTGGGAAGAGA	ATCCGCAGTGCGGGCTCG	ACCCCGCGCCATCATTCCCGAAT	ATCCGCAGTGCGGGCTCGGGCGGCCGGGCCCAGGGAACCCCGCAGGCGGGGGCGGCCAGTTTCCCGGGTTCGGCTTTACGTCACGCGAGGGCGGCAGGGAGGACGGAATGGCGGGGTTTGGGGTGGGTCCCTCCTCGGGGGAGCCCTGGGAAAAGAGGACTGCGTGTGGGAAGAGAAGGTGGAAATGGCGTTTTGGTTGACATGTGCCGCCTGCGAGCGTGCTGCGGGGAGGGGCCGAGGGCAGATTCGGGAATGATGGCGCGGGGT
13	hHPRT#10	chrX 134460502-134460604	GCTTTACGTCACGCGAGGG	AGAAGGTGGAAATGGCGTTT	ATCCGCAGTGCGGGCTCG	ACCCCGCGCCATCATTCCCGAAT	ATCCGCAGTGCGGGCTCGGGCGGCCGGGCCCAGGGAACCCCGCAGGCGGGGGCGGCCAGTTTCCCGGGTTCGGCTTTACGTCACGCGAGGGCGGCAGGGAGGACGGAATGGCGGGGTTTGGGGTGGGTCCCTCCTCGGGGGAGCCCTGGGAAAAGAGGACTGCGTGTGGGAAGAGAAGGTGGAAATGGCGTTTTGGTTGACATGTGCCGCCTGCGAGCGTGCTGCGGGGAGGGGCCGAGGGCAGATTCGGGAATGATGGCGCGGGGT
14	hHPRT#11	chrX 134475207-134475243	TCTTGCTCGAGATGTGATGA	AGCCCCCCTTGAGCACACAG	ACTTTCTATTAAATTCCTGA	TGCCACTAAAAAGAATCATA	ACTTTCTATTAAATTCCTGATTTTATTTCTGTAGGACTGAACGTCTTGCTCGAGATGTGATGAAGGAGATGGGAGGCCATCACATTGTAGCCCTCTGTGTGCTCAAGGGGGGCTATAAATTCTTTGCTGACCTGCTGGATTACATCAAAGCACTGAATAGAAATAGTGATAGATCCATTCCTATGACTGTAGATTTTATCAGACTGAAGAGCTATTGTGTGAGTATATTTAATATATGATTCTTTTTAGTGGCA
15	hHPRT#12	chrX134475283-134475326	TGCTTTGATGTAATCCAGC	AAAATCTACAGTCATAGGAA	ACTTTCTATTAAATTCCTGA	TGCCACTAAAAAGAATCATA	ACTTTCTATTAAATTCCTGATTTTATTTCTGTAGGACTGAACGTCTTGCTCGAGATGTGATGAAGGAGATGGGAGGCCATCACATTGTAGCCCTCTGTGTGCTCAAGGGGGGCTATAAATTCTTTGCTGACCTGCTGGATTACATCAAAGCACTGAATAGAAATAGTGATAGATCCATTCCTATGACTGTAGATTTTATCAGACTGAAGAGCTATTGTGTGAGTATATTTAATATATGATTCTTTTTAGTGGCA
16	hp53#1	chr17 7679728-7679798	AACCATTGTTCAATATCGTC	GCCAGAGGCTGCTCCCCCCG	CACCCATCTACAGTCCCCCT	AGCTGCCCTGGTAGGTTTTC	CACCCATCTACAGTCCCCCTTGCCGTCCCAAGCAATGGATGATTTGATGCTGTCCCCGGACGATATTGAACAATGGTTCACTGAAGACCCAGGTCCAGATGAAGCTCCCAGAATGCCAGAGGCTGCTCCCCCCGTGGCCCCTGCACCAGCAGCTCCTACACCGGCGGCCCCTGCACCAGCCCCCTCCTGGCCCCTGTCATCTTCTGTCCCTTCCCAGAAAACCTACCAGGGCAGCT
17	hp53#2	chr17 7679754-7679798	CAATGGTTCACTGAAGACCC	GCCAGAGGCTGCTCCCCCCG	CACCCATCTACAGTCCCCCT	AGCTGCCCTGGTAGGTTTTC	CACCCATCTACAGTCCCCCTTGCCGTCCCAAGCAATGGATGATTTGATGCTGTCCCCGGACGATATTGAACAATGGTTCACTGAAGACCCAGGTCCAGATGAAGCTCCCAGAATGCCAGAGGCTGCTCCCCCCGTGGCCCCTGCACCAGCAGCTCCTACACCGGCGGCCCCTGCACCAGCCCCCTCCTGGCCCCTGTCATCTTCTGTCCCTTCCCAGAAAACCTACCAGGGCAGCT
18	hp53#3	chr17 7679754-7679788	CAATGGTTCACTGAAGACCC	CCACGGGGGGAGCAGCCTC	CACCCATCTACAGTCCCCCT	AGCTGCCCTGGTAGGTTTTC	CACCCATCTACAGTCCCCCTTGCCGTCCCAAGCAATGGATGATTTGATGCTGTCCCCGGACGATATTGAACAATGGTTCACTGAAGACCCAGGTCCAGATGAAGCTCCCAGAATGCCAGAGGCTGCTCCCCCCGTGGCCCCTGCACCAGCAGCTCCTACACCGGCGGCCCCTGCACCAGCCCCCTCCTGGCCCCTGTCATCTTCTGTCCCTTCCCAGAAAACCTACCAGGGCAGCT
19	m53BP1	chr2 121214564-121214603	CAGGTTCTGGAAGAAGATGC	TGTGCATCTGCAGATTAGGA	TTCCATTCCAGGGGAGCAGA	CTTGAACAGGGCATCATCAC	TTCCATTCCAGGGGAGCAGATGGACCCTACTGGAAGTCAATTGGATTCAGATTTCTCTCAGCAAGACACTCCTTGCCTGATAATAGAAGATTCTCAGCCTGAAAGCCAGGTTCTGGAAGAAGATGCAGGCTCTCACTTCAGCGTGCTATCTCGACACCTTCCTAATCTGCAGATGCACAAAGAGAACCCCGTGTTGGTGAGTGAGTGATGATGCCCTGTTCAAG
20	mArtemis	chr2 3424240-3424275	CTCCTTCCAGGGACAGATGG	TCTCCATTGACCGCTTCGAC	TGTGCTTCTGTTTCCGAGGT	TGCGAAAGGAAGTAGGCACG	TGTGCTTCTGTTTCCGAGGTGGGCTTTGGGTCTAGTGTTCCCGGGTGCGATGAGCTCCTTCCAGGGACAGATGGCGGAGTATCCAACCATCTCCATTGACCGCTTCGACAGGGAGAACCTGAAAGCCCGTGCCTACTTCCTTTCGCA
21	mATM	chr9 53522317-53522364	ACAGAATTTCGCTTAGCTGG	TTGTGTGGGTTCTGATGGCA	TAGGTTGATCCCACAGGAGAG	ATCCAGACAACCAAATGAGG	TAGGTTGATCCCACAGGAGAGTATGAAAATCTGGTGACTATAAAATCATTTAAAACAGAATTTCGCTTAGCTGGAGGCTTAAATTTACCCAAAATAATAGATTGTGTGGGTTCTGATGGCAAGGAAAGGAGACAGCTTGTGAAGGTAAGACTTCCTGTTTCTGGTATAGTCTTCAGAGGATTAATGCCATCAACATCAACAGCAGGATATTTAATTCTTACCTCATTTGGTTGTCTGGAT
22	mATR	chr9 95865183-95865229	CAGTGGGTGAGGTTATGGAA	AAGCCGATTGGATGAACATA	GCAAGAATCCTGCTATTTTTGGGG	TTTGCACGTTCATGAACTGC	GCAAGAATCCTGCTATTTTTGGGGTACTCACAAGAGAATTACTTTATCTTTTTGAAGACTTAATTTACCTCCACAAAAGAAATGCAGTGGGTGAGGTTATGGAATGGCCAGTGGTTGTTAGTCGGTTTTTAAGCCGATTGGATGAACATATGGGATGTTTACAGCCAGCTCCTTTGCAGTTCATGAACGTGCAAA
23	mBGN#1	Single copy of the BGN reporter in the genome	AGGGATAACAGGGTAATGCC	GGCGATGGATCCCGGGCCCG	TGCTTCTCGATCTGCATCCT	CAGCTCGACCAGGATGGGCA	TGCTTCTCGATCTGCATCCTGGGATCAAAGCCATAGTGAAGGACAGTGATGGACAGCCGACGGCAGTTGGGATTCGTGAATTGCTGCCCTCTGGTTATGTGTGGGAGGGCGGACCTGGCATTACCCTGTTATCCCTAGAATTCTGCAGTCGACGGTACCGCGGGCCCGGGATCCATCGCCACCATGGTGAGCAAGGGCGAGGAGCTGTTCACCGGGGTGGTGCCCATCCTGGTCGAGCTG
24	mBGN#2	Single copy of the BGN reporter in the genome	AGGGATAACAGGGTAATGCC	TCTGCAGTCGACGGTACCGC	TGCTTCTCGATCTGCATCCT	CAGCTCGACCAGGATGGGCA	TGCTTCTCGATCTGCATCCTGGGATCAAAGCCATAGTGAAGGACAGTGATGGACAGCCGACGGCAGTTGGGATTCGTGAATTGCTGCCCTCTGGTTATGTGTGGGAGGGCGGACCTGGCATTACCCTGTTATCCCTAGAATTCTGCAGTCGACGGTACCGCGGGCCCGGGATCCATCGCCACCATGGTGAGCAAGGGCGAGGAGCTGTTCACCGGGGTGGTGCCCATCCTGGTCGAGCTG
25	mBGN#3	Single copy of the BGN reporter in the genome	TATGTGTGGGAGGGCGGACC	GGCGATGGATCCCGGGCCCG	TGCTTCTCGATCTGCATCCT	CAGCTCGACCAGGATGGGCA	TGCTTCTCGATCTGCATCCTGGGATCAAAGCCATAGTGAAGGACAGTGATGGACAGCCGACGGCAGTTGGGATTCGTGAATTGCTGCCCTCTGGTTATGTGTGGGAGGGCGGACCTGGCATTACCCTGTTATCCCTAGAATTCTGCAGTCGACGGTACCGCGGGCCCGGGATCCATCGCCACCATGGTGAGCAAGGGCGAGGAGCTGTTCACCGGGGTGGTGCCCATCCTGGTCGAGCTG
26	mBGN#4	Single copy of the BGN reporter in the genome	TGCTTCTCGATCTGCATCC	CCCTAGAATTCTGCAGTCGA	TCGGAAATGAGAACAGGGGC	TGAACAGCTCCTCGCCCTTG	TCGGAAATGAGAACAGGGGCATCTTGAGCCCCTGCGGACGGTGCCGACAGGTGCTTCTCGATCTGCATCCTGGGATCAAAGCCATAGTGAAGGACAGTGATGGACAGCCGACGGCAGTTGGGATTCGTGAATTGCTGCCCTCTGGTTATGTGTGGGAGGGCGGACCTGGCATTACCCTGTTATCCCTAGAATTCTGCAGTCGACGGTACCGCGGGCCCGGGATCCATCGCCACCATGGTGAGCAAGGGCGAGGAGCTGTTCA
27	mBGN#5	Single copy of the BGN reporter in the genome	TGCTTCTCGATCTGCATCC	TCGACGGTACCGCGGGCCC	TCGGAAATGAGAACAGGGGC	TGAACAGCTCCTCGCCCTTG	TCGGAAATGAGAACAGGGGCATCTTGAGCCCCTGCGGACGGTGCCGACAGGTGCTTCTCGATCTGCATCCTGGGATCAAAGCCATAGTGAAGGACAGTGATGGACAGCCGACGGCAGTTGGGATTCGTGAATTGCTGCCCTCTGGTTATGTGTGGGAGGGCGGACCTGGCATTACCCTGTTATCCCTAGAATTCTGCAGTCGACGGTACCGCGGGCCCGGGATCCATCGCCACCATGGTGAGCAAGGGCGAGGAGCTGTTCA
28	mBGN#6	Single copy of the BGN reporter in the genome	TATGTGTGGGAGGGCGGACC	CCCTAGAATTCTGCAGTCGA	TGCTTCTCGATCTGCATCCT	CAGCTCGACCAGGATGGGCA	TGCTTCTCGATCTGCATCCTGGGATCAAAGCCATAGTGAAGGACAGTGATGGACAGCCGACGGCAGTTGGGATTCGTGAATTGCTGCCCTCTGGTTATGTGTGGGAGGGCGGACCTGGCATTACCCTGTTATCCCTAGAATTCTGCAGTCGACGGTACCGCGGGCCCGGGATCCATCGCCACCATGGTGAGCAAGGGCGAGGAGCTGTTCACCGGGGTGGTGCCCATCCTGGTCGAGCTG
29	mBGN#7	Single copy of the BGN reporter in the genome	TATGTGTGGGAGGGCGGACC	TCTGCAGTCGACGGTACCGC	TGCTTCTCGATCTGCATCCT	CAGCTCGACCAGGATGGGCA	TGCTTCTCGATCTGCATCCTGGGATCAAAGCCATAGTGAAGGACAGTGATGGACAGCCGACGGCAGTTGGGATTCGTGAATTGCTGCCCTCTGGTTATGTGTGGGAGGGCGGACCTGGCATTACCCTGTTATCCCTAGAATTCTGCAGTCGACGGTACCGCGGGCCCGGGATCCATCGCCACCATGGTGAGCAAGGGCGAGGAGCTGTTCACCGGGGTGGTGCCCATCCTGGTCGAGCTG
30	mBGN#8	Single copy of the BGN reporter in the genome	TATGTGTGGGAGGGCGGACC	TCGACGGTACCGCGGGCCC	TGCTTCTCGATCTGCATCCT	CAGCTCGACCAGGATGGGCA	TGCTTCTCGATCTGCATCCTGGGATCAAAGCCATAGTGAAGGACAGTGATGGACAGCCGACGGCAGTTGGGATTCGTGAATTGCTGCCCTCTGGTTATGTGTGGGAGGGCGGACCTGGCATTACCCTGTTATCCCTAGAATTCTGCAGTCGACGGTACCGCGGGCCCGGGATCCATCGCCACCATGGTGAGCAAGGGCGAGGAGCTGTTCACCGGGGTGGTGCCCATCCTGGTCGAGCTG
31	mBGN#9	Single copy of the BGN reporter in the genome	CCCTCTGGTTATGTGTGGGA	CCCTAGAATTCTGCAGTCGA	TGCTTCTCGATCTGCATCCT	CAGCTCGACCAGGATGGGCA	TGCTTCTCGATCTGCATCCTGGGATCAAAGCCATAGTGAAGGACAGTGATGGACAGCCGACGGCAGTTGGGATTCGTGAATTGCTGCCCTCTGGTTATGTGTGGGAGGGCGGACCTGGCATTACCCTGTTATCCCTAGAATTCTGCAGTCGACGGTACCGCGGGCCCGGGATCCATCGCCACCATGGTGAGCAAGGGCGAGGAGCTGTTCACCGGGGTGGTGCCCATCCTGGTCGAGCTG
32	mBGN#10	Single copy of the BGN reporter in the genome	CCCTCTGGTTATGTGTGGGA	TCGACGGTACCGCGGGCCC	TGCTTCTCGATCTGCATCCT	CAGCTCGACCAGGATGGGCA	TGCTTCTCGATCTGCATCCTGGGATCAAAGCCATAGTGAAGGACAGTGATGGACAGCCGACGGCAGTTGGGATTCGTGAATTGCTGCCCTCTGGTTATGTGTGGGAGGGCGGACCTGGCATTACCCTGTTATCCCTAGAATTCTGCAGTCGACGGTACCGCGGGCCCGGGATCCATCGCCACCATGGTGAGCAAGGGCGAGGAGCTGTTCACCGGGGTGGTGCCCATCCTGGTCGAGCTG
33	mBGN#11	Single copy of the BGN reporter in the genome	ATGGACAGCCGACGGCAGT	CCCTAGAATTCTGCAGTCGA	TGCTTCTCGATCTGCATCCT	CAGCTCGACCAGGATGGGCA	TGCTTCTCGATCTGCATCCTGGGATCAAAGCCATAGTGAAGGACAGTGATGGACAGCCGACGGCAGTTGGGATTCGTGAATTGCTGCCCTCTGGTTATGTGTGGGAGGGCGGACCTGGCATTACCCTGTTATCCCTAGAATTCTGCAGTCGACGGTACCGCGGGCCCGGGATCCATCGCCACCATGGTGAGCAAGGGCGAGGAGCTGTTCACCGGGGTGGTGCCCATCCTGGTCGAGCTG
34	mBGN#12	Single copy of the BGN reporter in the genome	ATGGACAGCCGACGGCAGT	TCGACGGTACCGCGGGCCC	TGCTTCTCGATCTGCATCCT	CAGCTCGACCAGGATGGGCA	TGCTTCTCGATCTGCATCCTGGGATCAAAGCCATAGTGAAGGACAGTGATGGACAGCCGACGGCAGTTGGGATTCGTGAATTGCTGCCCTCTGGTTATGTGTGGGAGGGCGGACCTGGCATTACCCTGTTATCCCTAGAATTCTGCAGTCGACGGTACCGCGGGCCCGGGATCCATCGCCACCATGGTGAGCAAGGGCGAGGAGCTGTTCACCGGGGTGGTGCCCATCCTGGTCGAGCTG
35	mCola1#1	chr11 94954443-94954518	GCCAGGAAGAGTCCCAAGAC	AGCAGTGGCCAGGTACAGCT	CCACTGATTGACACGTTGATTG	AGTCACACCCTTTGTCTGGTAT	CCACTGATTGACACGTTGATTGGGTAAAACCTTTCTTCCCAGGCATCACCAGTCTTGGGACTCTTCCTGGCTAGACCCTATCTCCTCCCATCCTCACAGGGTCCATCCTTCTGAACTCAGCATCCGAGCTGTACCTGGCCACTGCTCGCTTGTCTGAACTTACTGTCTCCTCCACGAGCCCCCATCTGTCATACCAGACAAAGGGTGTGACT
36	mCola1#2	chr11 94954443-94954528	GCCAGGAAGAGTCCCAAGAC	CAGACAAGCGAGCAGTGGCC	CCACTGATTGACACGTTGATTG	AGTCACACCCTTTGTCTGGTAT	CCACTGATTGACACGTTGATTGGGTAAAACCTTTCTTCCCAGGCATCACCAGTCTTGGGACTCTTCCTGGCTAGACCCTATCTCCTCCCATCCTCACAGGGTCCATCCTTCTGAACTCAGCATCCGAGCTGTACCTGGCCACTGCTCGCTTGTCTGAACTTACTGTCTCCTCCACGAGCCCCCATCTGTCATACCAGACAAAGGGTGTGACT
37	mCola1#3	chr11 94954453-94954518	ACCAGTCTTGGGACTCTTCC	AGCAGTGGCCAGGTACAGCT	CCACTGATTGACACGTTGATTG	AGTCACACCCTTTGTCTGGTAT	CCACTGATTGACACGTTGATTGGGTAAAACCTTTCTTCCCAGGCATCACCAGTCTTGGGACTCTTCCTGGCTAGACCCTATCTCCTCCCATCCTCACAGGGTCCATCCTTCTGAACTCAGCATCCGAGCTGTACCTGGCCACTGCTCGCTTGTCTGAACTTACTGTCTCCTCCACGAGCCCCCATCTGTCATACCAGACAAAGGGTGTGACT
38	mCola1#4	chr11 94954441-94954518	TTCCCAGGCATCACCAGTCT	AGCAGTGGCCAGGTACAGCT	CCACTGATTGACACGTTGATTG	AGTCACACCCTTTGTCTGGTAT	CCACTGATTGACACGTTGATTGGGTAAAACCTTTCTTCCCAGGCATCACCAGTCTTGGGACTCTTCCTGGCTAGACCCTATCTCCTCCCATCCTCACAGGGTCCATCCTTCTGAACTCAGCATCCGAGCTGTACCTGGCCACTGCTCGCTTGTCTGAACTTACTGTCTCCTCCACGAGCCCCCATCTGTCATACCAGACAAAGGGTGTGACT
39	mCola1#5	chr11 94954441-94954528	TTCCCAGGCATCACCAGTCT	CAGACAAGCGAGCAGTGGCC	CCACTGATTGACACGTTGATTG	AGTCACACCCTTTGTCTGGTAT	CCACTGATTGACACGTTGATTGGGTAAAACCTTTCTTCCCAGGCATCACCAGTCTTGGGACTCTTCCTGGCTAGACCCTATCTCCTCCCATCCTCACAGGGTCCATCCTTCTGAACTCAGCATCCGAGCTGTACCTGGCCACTGCTCGCTTGTCTGAACTTACTGTCTCCTCCACGAGCCCCCATCTGTCATACCAGACAAAGGGTGTGACT
40	mCola1#6	chr11 94954443-94954521	GCCAGGAAGAGTCCCAAGAC	CTCAGCATCCGAGCTGTACC	CCACTGATTGACACGTTGATTG	AGTCACACCCTTTGTCTGGTAT	CCACTGATTGACACGTTGATTGGGTAAAACCTTTCTTCCCAGGCATCACCAGTCTTGGGACTCTTCCTGGCTAGACCCTATCTCCTCCCATCCTCACAGGGTCCATCCTTCTGAACTCAGCATCCGAGCTGTACCTGGCCACTGCTCGCTTGTCTGAACTTACTGTCTCCTCCACGAGCCCCCATCTGTCATACCAGACAAAGGGTGTGACT
41	mKu80	chr1 72310469-72310492	TGTGGATGTGGGGGTTGCCA	TCAATTGGAGATTCTTCACC	ACACCGTCTTAAACATGTTCTC	GTGTGTGTCACAAGCTCAAGG	ACACCGTCTTAAACATGTTCTCTCCCTTTATCCTTTTTACGTAGCAGGACAGGGACCCACTTCAGAAACTTTGCTAATAGCGTCTTTTTTCTTGTGTACTTTTGGGGCCTTTGTTTCTAGGCAGCTGTTGTGCTGTGTGTGGATGTGGGGGTTGCCATGGGTAACTCCTTTCCTGGTGAAGAATCTCCAATTGAACAAGCAAAGAAAGTGATGACTATGTTTGTCCAACGACAGGTAAGTTTCAGATTAACCTTGAGCTTGTGACACACAC
42	mLDHA	chr4 6852839-46852896	AGCATCACCAAGTGCAGGCA	TAATATGCTAACACCTTGGT	CCACTGAGCCATCTATCTCT	AGAACACCCATGTGGCAGTT	CCACTGAGCCATCTATCTCTCCACCCCAATTTTGTTTTTCTTAAGCTTTGTTAATCTTCACACTATAAACAGAAGGCTAAGATGAAAGCATCACCAAGTGCAGGCAAGGTTGTTGCCAGTGGCTTCTTAGACTCTGCCCTTTGTAATATGCTAACACCTTGGTGGGGGCAGAAGGTGGTACCTCCTCCTTGGAAAATGGCTTACAGCTGAAAACTGCCACATGGGTGTTCT
43	mMCM8	chr2 132817130-132817185	TGGGAACTTCTCAGGAAGG	AGAGGCAGAGGTTTTGGACG	AGGAGTGCTCTTGACTTG	CTACTCTGGCATCTACCGGCCCTT	AGGAGTGCTCTTGACTTGTGGAAGACATGAGTGGTGCTTATAGAGGCAGAGGTTTTGGACGAGGAAGATTCCAAAGCTGGAAAAGAGGAAGAGGTGGTGGGAACTTCTCAGGAAGGTGGAGAGAAAGAGAAAACAGAGTTGACCTGAATGAAGCTTCAGGAAAGCACGCTTCTGGTACGTGCACGCAGGGATCGATATGTTTTCTCTCGGGAAAGAGACAATTCAAGGGCCGGTAGATGCCAGAGTAG
44	mMDC1#1	chr17 35844451-35844528	AGCATCCCAGTCAATCACCT	AAGAGACGTAGCTGCCCTAT	CACTTGGGAAGCAGAGGCAA	CCCTCCAACTTCCAACTTCTTC	CACTTGGGAAGCAGAGGCAAGGGGATCTCTGAGTTTGAGGCCAGCCTGGTCTGATTATGTGTTTCCTTTACAGATCATGGAAAGCACCCAGGTGATTGACTGGGATGCTGAAGAAGAGGAAGAGACAGAACTATCCAGTGGCTCCTTGGGGTATAGTGTGGAGCCTATAGGGCAGCTACGTCTCTTCAGTGGAACTCATGGACCAGAAAGAGGTCAGGAGATATTGGGAACTAAAGTATGATTGTGGGTCTTTCTTAGAAGAAGTTGGAAGTTGGAGGG
45	mMDC1#2	chr17 35844451-35844503	AGCATCCCAGTCAATCACCT	AACTATCCAGTGGCTCCTT	GGAAATCATCACCTCATGGT	ATAAATGGTTCTACCAACCCT	GGAAATCATCACCTCATGGTTGTTCACATCTTTAATCCCAGCACTTGGGAAGCAGAGGCAAGGGGATCTCTGAGTTTGAGGCCAGCCTGGTCTGATTATGTGTTTCCTTTACAGATCATGGAAAGCACCCAGGTGATTGACTGGGATGCTGAAGAAGAGGAAGAGACAGAACTATCCAGTGGCTCCTTGGGGTATAGTGTGGAGCCTATAGGGCAGCTACGTCTCTTCAGTGGAACTCATGGACCAGAAAGAGGTCAGGAGATATTGGGAACTAAAGTATGATTGTGGGTCTTTCTTAGAAGAAGTTGGAAGTTGGAGGGTTGGTAGAACCATTTAT
46	mMDC1#3	chr17 35844451-35844514	AGCATCCCAGTCAATCACCT	TGGCTCCTTGGGGTATAGTG	CACTTGGGAAGCAGAGGCAA	CCCTCCAACTTCCAACTTCTTC	CACTTGGGAAGCAGAGGCAAGGGGATCTCTGAGTTTGAGGCCAGCCTGGTCTGATTATGTGTTTCCTTTACAGATCATGGAAAGCACCCAGGTGATTGACTGGGATGCTGAAGAAGAGGAAGAGACAGAACTATCCAGTGGCTCCTTGGGGTATAGTGTGGAGCCTATAGGGCAGCTACGTCTCTTCAGTGGAACTCATGGACCAGAAAGAGGTCAGGAGATATTGGGAACTAAAGTATGATTGTGGGTCTTTCTTAGAAGAAGTTGGAAGTTGGAGGG
47	mMDC1#4	chr17 35844445-35844528	ACAGATCATGGAAAGCACCC	AAGAGACGTAGCTGCCCTAT	CACTTGGGAAGCAGAGGCAA	CCCTCCAACTTCCAACTTCTTC	CACTTGGGAAGCAGAGGCAAGGGGATCTCTGAGTTTGAGGCCAGCCTGGTCTGATTATGTGTTTCCTTTACAGATCATGGAAAGCACCCAGGTGATTGACTGGGATGCTGAAGAAGAGGAAGAGACAGAACTATCCAGTGGCTCCTTGGGGTATAGTGTGGAGCCTATAGGGCAGCTACGTCTCTTCAGTGGAACTCATGGACCAGAAAGAGGTCAGGAGATATTGGGAACTAAAGTATGATTGTGGGTCTTTCTTAGAAGAAGTTGGAAGTTGGAGGG
48	mMDC1#5	chr17 35844445-35844514	ACAGATCATGGAAAGCACCC	TGGCTCCTTGGGGTATAGTG	CACTTGGGAAGCAGAGGCAA	CCCTCCAACTTCCAACTTCTTC	CACTTGGGAAGCAGAGGCAAGGGGATCTCTGAGTTTGAGGCCAGCCTGGTCTGATTATGTGTTTCCTTTACAGATCATGGAAAGCACCCAGGTGATTGACTGGGATGCTGAAGAAGAGGAAGAGACAGAACTATCCAGTGGCTCCTTGGGGTATAGTGTGGAGCCTATAGGGCAGCTACGTCTCTTCAGTGGAACTCATGGACCAGAAAGAGGTCAGGAGATATTGGGAACTAAAGTATGATTGTGGGTCTTTCTTAGAAGAAGTTGGAAGTTGGAGGG
49	mNBS1#1	chr4 15970770-15970827	GTCGTCTTCTGCCATCAGCC	TATTCCTACATCAACAACGC	GAGAATGTGCTCAGAACCCT	TGACAAGCCCTTGTAGACTC	GAGAATGTGCTCAGAACCCTCACTGCAGCTGGCGCTTCGCTTTTTAAAGTGCTTCCTCCCATTTCCAGCACAAGAAACTCAGCTCGGCAGTTGCTTTCGGAGGTGGAGAAGCCAGGCTGATGGCAGAAGACGACGAAGAGGAACAGAGCTTCTTTTCAGCTCCCGGAACCTGCGTTGTTGATGTAGGAATAACGAATACACAGCTCATAATTTCACACTCCCAGAAAAAATGGATTCATTTGATAATGGATACACTTCAAAGGTACATAATTCTTTCTTCACAAATTAAAAATGCAAGTAGCTTTTACATGCAACTCAGTTAATACCAAAGAGTCTACAAGGGCTTGTCA
50	mNBS1#2	chr4 15962348-15962411	CCGGCGTGGAGTACGTTGT	AGTTTACTGTTAAGACAGCA	GTCCTGTATCATGAATGCGTG	GGTGTCCATGCAGATACAACAC	GTCCTGTATCATGAATGCGTGTGTGTGTGTGTGTGTGTGTGTGTGTGTGTGTGTGTGTACCTTACATTCATTTACTTCTGTTTTCCCTCAGGAGAACCATACCGACTTTTGGCCGGCGTGGAGTACGTTGTTGGGAGGAAAAACTGTGGCATTCTGATTGAAAATGATCAGTCAATCAGTCGAAACCATGCTGTCTTAACAGTAAACTTCCCTGTAACCAGTTTGGTATGCTGCTAACTTTATTTTACTATCTCTTTTTGTTTGCTTTAAGATTTATTTATTTATTTTATGCATATGAGTGTTGTATCTGCATGGACACC
51	mPIF1	chr9 65587936-65587973	TCGACCTAGGCTCAGCTCTG	CGCTTGCGAGGTTGCCCTCC	CACCGGAGATGCCTTCTAGCACAG	AAACGGTGCCTGCAGTCGCAGCAT	CACCGGAGATGCCTTCTAGCACAGAGGCGGCGACCGATGAATGTGACGATGCGGAGCTCCGGTGCCGGGTAGCCGTGGAGGAGCTGAGTCCTGGAGGGCAACCTCGCAAGCGCCAGGCCCTGCGCGCCGCAGAGCTGAGCCTAGGTCGAAACGAACGACGTGAGTTAATGCTGCGACTGCAGGCACCGTTT
52	mPOLQ#1	chr16 37011955-37012011	ACCATCTCCCGAGAACGTGT	CCCGGAGGTGGACTCAGCAC	ACTGTGTCGTGTCCTGAACA	ACTCTCGCAGCCCATCTCAA	ACTGTGTCGTGTCCTGAACAGTCGAGAGGAGCTTGTTTGCAATGAGTCTTCCGCGCCGGAGTAGGAAACGGCGGCGTTCATCGTCCGGCTCCGACACGTTCTCGGGAGATGGTGATAGCTTTGTTAGCCCTCAGCTCCGGTGTGGACCGGTGCTGAGTCCACCTCCGGGGCTGGGACGCGGCCGGAGGCTCACAGGGACAGGTACTCGACCCGCGGGGCCGACGCGGCCGAGGGCAGCAGGGGTTGAGATGGGCTGCGAGAGT
53	mRosa26#1	Chr6 113078617-11307849	CATCCACGCACCCCTGACCC	GGGCTGCAGCATCAGTACAC	TGGGCGAAAAATGAGTTGCT	CTGGTTTTAGTAGGTAATCG	TGGGCGAAAAATGAGTTGCTGGTGAAGACGTTACACAAGTAACATGAGAAAGCAGAAAATGCAGGTCATCCACGCACCCCTGACCCAGGCCAGCAGGGCGGGCTGCAGCATCAGTACACAGGAGAAAGATCCTTATTCCTAAGAATGAGAAAGGCAAAGGCGCCCGATAGAATAAATTAGCATAGAAGGGGCTTTCCCAGGAGTTAAAACTTTCCTTCTGAGCGATTACCTACTAAAACCAG
54	mRosa26#2	Chr6 113075544-113076983	CCAACCCCTAGACAGAGCAT	AGCACTCTGGAGGCAGAGAC	AAAGAGCCCAGTACTTCATA	GGCTCATTAGGGAATGCTTCA	AAAGAGCCCAGTACTTCATATCCATTTCTCCCGCTCCTTCTGCAGCCTTATCAAAAGGTATTTTAGAACACTCATTTTAGCCCCATTTTCATTTATTATACTGGCTTATCCAACCCCTAGACAGAGGACAGGCAGATCTCTGAGTTTGAGCCCAGCCTGGTCTACACATCAAGTTCTATCTAGGATAGCCAGGAATACACACAGAAACCCTGTTGGGGAGGGGGGCTCTGAGATTTCATAAAATTATAATTGAAGCATTCCCTAATGAGCC
55	mRosa26#3	chr6 113078579-113078637	CCTAAGAATGAGAAAGGCAA	GATGCTGCAGCCCGCCCTGC	ATGAGTTGCTGGTGAAGAC	GAATCCGTGCAAGCCAAGATCCTA	ATGAGTTGCTGGTGAAGACGTTACACAAGTAACATGAGAAAGCAGAAAATGCAGGTCATCCACGCACCCCTGACCCAGGCCAGCAGGGCGGGCTGCAGCATCAGTACACAGGAGAAAGATCCTTATTCCTAAGAATGAGAAAGGCAAAGGCGCCCGATAGAATAAATTAGCATAGAAGGGGCTTTCCCAGGAGTTAAAACTTTCCTTCTGAGCGATTACCTACTAAAACCAGGGCTTTTGCCCACTACCATTTACCTAGGATCTTGGCTTGCACGGATTC
56	msGEJ#1	Single copy of the sGEJ reporter in the genome	CCTGCAGCCCAAGCTCTAGC	TGGATTACCCTGTTATCCCT	TGCACGCTTCAAAAGCGCACG	CTCCTGGACGTAGCCTTCGGG	TGCACGCTTCAAAAGCGCACGTCTGCCGCGCTGTTCTCCTCTTCCTCATCTCCGGGCCTTTCGACCTGCAGCCCAAGCTCTAGCCGGACTCAGATCTCGAGCTCAAGCTTCGAATTCATTACCCTGTTATCCCTAACCGCCGCCACCATGGATTACCCTGTTATCCCTAGGATCCATCCTTCACATGATCAGCAAGGGCGAGGAGCTGTTCACCGGGGTGGTGCCCATCCTGGTCGAGCTGGACGGCGACGTAAACGGCCACAAGTTCAGCGTGTCCGGCGAGGGCGAGGGCGATGCCACCTACGGCAAGCTGACCCTGAAGTTCATCTGCACCACCGGCAAGCTGCCCGTGCCCTGGCCCACCCTCGTGACCACCCTTACGTACGGCGTGCAGTGCTT…
57	msGEJ#2	Single copy of the sGEJ reporter in the genome	CCTGCAGCCCAAGCTCTAGC	CATGTGAAGGATGGATCCTA	TGCACGCTTCAAAAGCGCACG	CTCCTGGACGTAGCCTTCGGG	TGCACGCTTCAAAAGCGCACGTCTGCCGCGCTGTTCTCCTCTTCCTCATCTCCGGGCCTTTCGACCTGCAGCCCAAGCTCTAGCCGGACTCAGATCTCGAGCTCAAGCTTCGAATTCATTACCCTGTTATCCCTAACCGCCGCCACCATGGATTACCCTGTTATCCCTAGGATCCATCCTTCACATGATCAGCAAGGGCGAGGAGCTGTTCACCGGGGTGGTGCCCATCCTGGTCGAGCTGGACGGCGACGTAAACGGCCACAAGTTCAGCGTGTCCGGCGAGGGCGAGGGCGATGCCACCTACGGCAAGCTGACCCTGAAGTTCATCTGCACCACCGGCAAGCTGCCCGTGCCCTGGCCCACCCTCGTGACCACCCTTACGTACGGCGTGCAGTGCTT…
58	msGEJ#3	Single copy of the sGEJ reporter in the genome	TTGAGCTCGAGATCTGAGTC	TGGATTACCCTGTTATCCCT	CACCGCATCTCCGGGCCTTTCGACC	AAACATCGCCCTCGCCCTCGCCG	CACCGCATCTCCGGGCCTTTCGACCTGCAGCCCAAGCTCTAGCCGGACTCAGATCTCGAGCTCAAGCTTCGAATTCATTACCCTGTTATCCCTAACCGCCGCCACCATGGATTACCCTGTTATCCCTAGGATCCATCCTTCACATGATCAGCAAGGGCGAGGAGCTGTTCACCGGGGTGGTGCCCATCCTGGTCGAGCTGGACGGCGACGTAAACGGCCACAAGTTCAGCGTGTCCGGCGAGGGCGAGGGCGATGTTT
59	mRad52#1	chr6 119913036-119913085	TCAGAGCTTTCTGGATGGCC	TACATTAGCAGCCGCATGGC	TGGGAAGAGATGCTGGATCT	GCAGGATCTTCTGTCAACAAC	tgggaagagatgctggatctgggagctcagagacggcttcactgtgcaaaaatggcatacataccaatttgagttccttctgcattatagagccagtatacagcggatgaataccaggccatccagaaagctctgagacagagactgggtccagagtacattagcagccgcatggctggaggaggtcagaaggtaagcctccggagtcgtgggcatgtatctagttgttgacagaagatcctgc
60	mRad52#2	chr6 119913036-119913088	TCAGAGCTTTCTGGATGGCC	ATTAGCAGCCGCATGGCTGG	TGGGAAGAGATGCTGGATCT	GCAGGATCTTCTGTCAACAAC	tgggaagagatgctggatctgggagctcagagacggcttcactgtgcaaaaatggcatacataccaatttgagttccttctgcattatagagccagtatacagcggatgaataccaggccatccagaaagctctgagacagagactgggtccagagtacattagcagccgcatggctggaggaggtcagaaggtaagcctccggagtcgtgggcatgtatctagttgttgacagaagatcctgc
61	mRad52#3	chr6 119913036-119913091	TCAGAGCTTTCTGGATGGCC	AGCAGCCGCATGGCTGGAGG	TGGGAAGAGATGCTGGATCT	GCAGGATCTTCTGTCAACAAC	tgggaagagatgctggatctgggagctcagagacggcttcactgtgcaaaaatggcatacataccaatttgagttccttctgcattatagagccagtatacagcggatgaataccaggccatccagaaagctctgagacagagactgggtccagagtacattagcagccgcatggctggaggaggtcagaaggtaagcctccggagtcgtgggcatgtatctagttgttgacagaagatcctgc
62	mpolq#2	chr16 37011972-37012020	ACCATCTCCCGAGAACGTGT	CCCTCAGCTCCGGTGTGGAC	ACTGTGTCGTGTCCTGAACA	ACTCTCGCAGCCCATCTCAA	actgtgtcgtgtcctgaacagtcgagaggagcttgtttgcaatgagtcttccgcgccggagtaggaaacggcggcgttcatcgtccggctccgacacgttctcgggagatggtgatagctttgttagccctcagctccggtgtggaccggtgctgagtccacctccggggctgggacgcggccggaggctcacagggacaggtactcgacccgcggggccgacgcggccgagggcagcaggggttgagatgggctgcgagagt
63	mpolq#3	chr16 37011972-37012018	ACCATCTCCCGAGAACGTGT	ACTCAGCACCGGTCCACAC	ACTGTGTCGTGTCCTGAACA	ACTCTCGCAGCCCATCTCAA	actgtgtcgtgtcctgaacagtcgagaggagcttgtttgcaatgagtcttccgcgccggagtaggaaacggcggcgttcatcgtccggctccgacacgttctcgggagatggtgatagctttgttagccctcagctccggtgtggaccggtgctgagtccacctccggggctgggacgcggccggaggctcacagggacaggtactcgacccgcggggccgacgcggccgagggcagcaggggttgagatgggctgcgagagt
64	hAAVS1#1	chr19 55115709-55115774	GTCCCCTCCACCCCACAGT	AGACCCAATATCAGGAGACT	TGGGACCACCTTATATTCCC	CATCGTAAGCAAACCTTAGA	TGGGACCACCTTATATTCCCAGGGCCGGTTAATGTGGCTCTGGTTCTGGGTACTTTTATCTGTCCCCTCCACCCCACAGTGGGGCCACTAGGGACAGGATTGGTGACAGAAAAGCCCCATCCTTAGGCCTCCTCCTTCCTAGTCTCCTGATATTGGGTCTAACCCCCACCTCCTGTTAGGCAGATTCCTTATCTGGTGACACACCCCCATTTCCTGGAGCCATCTCTCTCCTTGCCAGAACCTCTAAGGTTTGCTTACGATG
65	hAAVS1#2	chr19 55115709-55115754	GGGCCACTAGGGACAGGAT	AGACCCAATATCAGGAGACT	TGGGACCACCTTATATTCCC	CATCGTAAGCAAACCTTAGA	TGGGACCACCTTATATTCCCAGGGCCGGTTAATGTGGCTCTGGTTCTGGGTACTTTTATCTGTCCCCTCCACCCCACAGTGGGGCCACTAGGGACAGGATTGGTGACAGAAAAGCCCCATCCTTAGGCCTCCTCCTTCCTAGTCTCCTGATATTGGGTCTAACCCCCACCTCCTGTTAGGCAGATTCCTTATCTGGTGACACACCCCCATTTCCTGGAGCCATCTCTCTCCTTGCCAGAACCTCTAAGGTTTGCTTACGATG
66	hHBB#1	chr11 5226911-5226975	GGTATCAAGGTTACAAGAC	CACGTTCACCTTGCCCCACA	GGGTGGGAAAATAGACCAAT	CAGAGCCATCTATTGCTTAC	GGGTGGGAAAATAGACCAATAGGCAGAGAGAGTCAGTGCCTATCAGAAACCCAAGAGTCTTCTCTGTCTCCACATGCCCAGTTTCTATTGGTCTCCTTAAACCTGTCTTGTAACCTTGATACCAACCTGCCCAGGGCCTCACCACCAACTTCATCCACGTTCACCTTGCCCCACAGGGCAGTAACGGCAGACTTCTCCTCAGGAGTCAGATGCACCATGGTGTCTGTTTGAGGTTGCTAGTGAACACAGTTGTGTCAGAAGCAAATGTAAGCAATAGATGGCTCTG
67	hHBB#2	chr11 5226911-5227005	GGTATCAAGGTTACAAGAC	CATGGTGCATCTGACTCCTG	GGGTGGGAAAATAGACCAAT	CAGAGCCATCTATTGCTTAC	GGGTGGGAAAATAGACCAATAGGCAGAGAGAGTCAGTGCCTATCAGAAACCCAAGAGTCTTCTCTGTCTCCACATGCCCAGTTTCTATTGGTCTCCTTAAACCTGTCTTGTAACCTTGATACCAACCTGCCCAGGGCCTCACCACCAACTTCATCCACGTTCACCTTGCCCCACAGGGCAGTAACGGCAGACTTCTCCTCAGGAGTCAGATGCACCATGGTGTCTGTTTGAGGTTGCTAGTGAACACAGTTGTGTCAGAAGCAAATGTAAGCAATAGATGGCTCTT
68	hHBB#3	chr11 5226911-5227000	GGTATCAAGGTTACAAGAC	GTAACGGCAGACTTCTCCTC	GGGTGGGAAAATAGACCAAT	CAGAGCCATCTATTGCTTAC	GGGTGGGAAAATAGACCAATAGGCAGAGAGAGTCAGTGCCTATCAGAAACCCAAGAGTCTTCTCTGTCTCCACATGCCCAGTTTCTATTGGTCTCCTTAAACCTGTCTTGTAACCTTGATACCAACCTGCCCAGGGCCTCACCACCAACTTCATCCACGTTCACCTTGCCCCACAGGGCAGTAACGGCAGACTTCTCCTCAGGAGTCAGATGCACCATGGTGTCTGTTTGAGGTTGCTAGTGAACACAGTTGTGTCAGAAGCAAATGTAAGCAATAGATGGCTCTG
69	hHBB#4	chr11 5226879-5226975	ACCAATAGAAACTGGGCATG	CACGTTCACCTTGCCCCACA	GGGTGGGAAAATAGACCAAT	CAGAGCCATCTATTGCTTAC	GGGTGGGAAAATAGACCAATAGGCAGAGAGAGTCAGTGCCTATCAGAAACCCAAGAGTCTTCTCTGTCTCCACATGCCCAGTTTCTATTGGTCTCCTTAAACCTGTCTTGTAACCTTGATACCAACCTGCCCAGGGCCTCACCACCAACTTCATCCACGTTCACCTTGCCCCACAGGGCAGTAACGGCAGACTTCTCCTCAGGAGTCAGATGCACCATGGTGTCTGTTTGAGGTTGCTAGTGAACACAGTTGTGTCAGAAGCAAATGTAAGCAATAGATGGCTCTG
70	hHBB#5	chr11 5226879--5227005	ACCAATAGAAACTGGGCATG	CATGGTGCATCTGACTCCTG	GGGTGGGAAAATAGACCAAT	CAGAGCCATCTATTGCTTAC	GGGTGGGAAAATAGACCAATAGGCAGAGAGAGTCAGTGCCTATCAGAAACCCAAGAGTCTTCTCTGTCTCCACATGCCCAGTTTCTATTGGTCTCCTTAAACCTGTCTTGTAACCTTGATACCAACCTGCCCAGGGCCTCACCACCAACTTCATCCACGTTCACCTTGCCCCACAGGGCAGTAACGGCAGACTTCTCCTCAGGAGTCAGATGCACCATGGTGTCTGTTTGAGGTTGCTAGTGAACACAGTTGTGTCAGAAGCAAATGTAAGCAATAGATGGCTCTG
71	hHBB#6	chr11 5226879-5227000	ACCAATAGAAACTGGGCATG	GTAACGGCAGACTTCTCCTC	GGGTGGGAAAATAGACCAAT	CAGAGCCATCTATTGCTTAC	GGGTGGGAAAATAGACCAATAGGCAGAGAGAGTCAGTGCCTATCAGAAACCCAAGAGTCTTCTCTGTCTCCACATGCCCAGTTTCTATTGGTCTCCTTAAACCTGTCTTGTAACCTTGATACCAACCTGCCCAGGGCCTCACCACCAACTTCATCCACGTTCACCTTGCCCCACAGGGCAGTAACGGCAGACTTCTCCTCAGGAGTCAGATGCACCATGGTGTCTGTTTGAGGTTGCTAGTGAACACAGTTGTGTCAGAAGCAAATGTAAGCAATAGATGGCTCTG
